# Supplementary material for: Profound alterations of cancer transcriptomes by the RNase L inhibitor ABCE1 through the modulation of UU/UA-dinucleotide rich transcript abundance
Source: RNA Biol. 2026 Feb 9;23(1):1–14. doi: 10.1080/15476286.2026.2629475 (PMC12915867; doi:10.1080/15476286.2026.2629475)
Supplement: Supplemental sheet1 UUUA lists.xlsx [file KRNB_A_2629475_SM3984.xlsx]

## Sheet: mRNA
Gene name	UU+UA ratio
A1BG	0.0404348
A1CF	0.188314
A2M	0.0914723
A2ML1	0.100512
A3GALT2	0.053816
A4GALT	0.0556035
A4GNT	0.129943
AAAS	0.08933
AACS	0.0907449
AADAC	0.176112
AADACL2	0.209202
AADACL3	0.113286
AADACL4	0.120076
AADAT	0.154197
AAGAB	0.137324
AAK1	0.160614
AAMDC	0.0783744
AAMP	0.0705156
AANAT	0.0585774
AAR2	0.0851935
AARD	0.12141
AARS2	0.0570983
AARSD1	0.0605602
AASDH	0.159097
AASDHPPT	0.220062
AASS	0.136306
AATF	0.07243
AATK	0.0399543
ABAT	0.10761
ABCA1	0.122558
ABCA10	0.184562
ABCA12	0.134081
ABCA13	0.154397
ABCA2	0.0405156
ABCA3	0.0528147
ABCA4	0.0810071
ABCA5	0.200184
ABCA6	0.184117
ABCA7	0.0418195
ABCA8	0.156819
ABCA9	0.157531
ABCB1	0.136697
ABCB10	0.154305
ABCB11	0.124424
ABCB4	0.120926
ABCB5	0.154905
ABCB6	0.109411
ABCB7	0.135101
ABCB8	0.0578813
ABCB9	0.0489256
ABCC1	0.0811466
ABCC10	0.070469
ABCC11	0.087842
ABCC12	0.0961873
ABCC2	0.118057
ABCC3	0.0743657
ABCC4	0.153135
ABCC5	0.103378
ABCC6	0.0599791
ABCC8	0.0550589
ABCC9	0.171611
ABCD1	0.033579
ABCD2	0.196088
ABCD3	0.188273
ABCD4	0.0991021
ABCE1	0.176276
ABCF1	0.0683908
ABCF2	0.0809591
ABCF3	0.0731621
ABCG1	0.0892343
ABCG2	0.175906
ABCG4	0.0974981
ABCG5	0.0943005
ABCG8	0.0701952
ABHD1	0.118802
ABHD10	0.198146
ABHD11	0.0566802
ABHD12	0.0800464
ABHD12B	0.180293
ABHD13	0.225782
ABHD14A	0.110066
ABHD14A-ACY1	0.0678246
ABHD14B	0.0693512
ABHD15	0.0810359
ABHD16A	0.0699334
ABHD16B	0.033557
ABHD17A	0.0425885
ABHD17B	0.190203
ABHD17C	0.180772
ABHD18	0.16464
ABHD2	0.127776
ABHD3	0.184223
ABHD4	0.0888559
ABHD5	0.15749
ABHD6	0.0959291
ABHD8	0.0445189
ABI1	0.175664
ABI2	0.162059
ABI3	0.0450664
ABI3BP	0.120466
ABL1	0.0581092
ABL2	0.137857
ABLIM1	0.125894
ABLIM2	0.0567651
ABLIM3	0.0834063
ABO	0.114984
ABR	0.0645335
ABRA	0.139797
ABRACL	0.174171
ABRAXAS1	0.175991
ABRAXAS2	0.16349
ABT1	0.144166
ABTB1	0.0646245
ABTB2	0.055907
ACAA1	0.123755
ACAA2	0.143326
ACACA	0.1061
ACACB	0.0729779
ACAD10	0.0793612
ACAD11	0.15558
ACAD8	0.132353
ACAD9	0.0790868
ACADL	0.150669
ACADM	0.17838
ACADS	0.0364289
ACADSB	0.170024
ACADVL	0.0637916
ACAN	0.0690123
ACAP1	0.0853584
ACAP2	0.191088
ACAP3	0.0374201
ACAT1	0.155516
ACAT2	0.107581
ACBD3	0.164894
ACBD4	0.0580871
ACBD5	0.15604
ACBD6	0.098586
ACBD7	0.146859
ACCS	0.0931198
ACCSL	0.0874107
ACD	0.0502194
ACE	0.0539168
ACE2	0.129207
ACER1	0.0761773
ACER2	0.130979
ACER3	0.183543
ACHE	0.0534687
ACIN1	0.0634374
ACKR1	0.0828062
ACKR2	0.128934
ACKR3	0.122162
ACKR4	0.170413
ACLY	0.0896726
ACMSD	0.122481
ACO1	0.129806
ACO2	0.0601424
ACOD1	0.114141
ACOT1	0.083528
ACOT11	0.104742
ACOT12	0.128058
ACOT13	0.14434
ACOT2	0.0874225
ACOT4	0.112241
ACOT6	0.142572
ACOT7	0.0597199
ACOT8	0.0961413
ACOT9	0.122914
ACOX1	0.149873
ACOX2	0.0729897
ACOX3	0.093739
ACOXL	0.09375
ACP1	0.148936
ACP2	0.0756109
ACP4	0.0401188
ACP5	0.0540208
ACP6	0.1436
ACP7	0.0721754
ACR	0.0747206
ACRBP	0.0693582
ACRV1	0.151967
ACSBG1	0.120201
ACSBG2	0.089195
ACSF2	0.0551111
ACSF3	0.0901838
ACSL1	0.131399
ACSL3	0.177351
ACSL4	0.188672
ACSL5	0.133176
ACSL6	0.159835
ACSM1	0.0863414
ACSM2A	0.0930889
ACSM2B	0.0933878
ACSM3	0.132326
ACSM4	0.116301
ACSM5	0.0858676
ACSM6	0.15438
ACSS1	0.096517
ACSS2	0.0807114
ACSS3	0.186966
ACTA1	0.057047
ACTA2	0.0689911
ACTB	0.0949896
ACTBL2	0.174006
ACTC1	0.127406
ACTG1	0.0893126
ACTG2	0.0741638
ACTL10	0.0404539
ACTL6A	0.161053
ACTL6B	0.0481771
ACTL7A	0.0542531
ACTL7B	0.0698066
ACTL8	0.0946236
ACTL9	0.0350878
ACTN1	0.110422
ACTN2	0.120345
ACTN3	0.0437885
ACTN4	0.0536075
ACTR10	0.192308
ACTR1A	0.100625
ACTR1B	0.0664585
ACTR2	0.2
ACTR3	0.208873
ACTR3B	0.186034
ACTR3C	0.148525
ACTR5	0.0881436
ACTR6	0.17093
ACTR8	0.131477
ACTRT1	0.102368
ACTRT2	0.0528169
ACTRT3	0.118762
ACVR1	0.140184
ACVR1B	0.103463
ACVR1C	0.20238
ACVR2A	0.191199
ACVR2B	0.153722
ACVRL1	0.0652912
ACY1	0.0673491
ACY3	0.0508083
ACYP1	0.181818
ACYP2	0.181485
ADA	0.079706
ADA2	0.103908
ADAD1	0.143878
ADAD2	0.085793
ADAL	0.151089
ADAM10	0.183902
ADAM11	0.0501094
ADAM12	0.124354
ADAM15	0.0461505
ADAM17	0.156624
ADAM18	0.159196
ADAM19	0.095216
ADAM2	0.168476
ADAM20	0.142806
ADAM21	0.130222
ADAM22	0.172044
ADAM23	0.146627
ADAM28	0.173309
ADAM29	0.124372
ADAM30	0.129304
ADAM32	0.229986
ADAM33	0.0408052
ADAM7	0.139632
ADAM8	0.0463697
ADAM9	0.167666
ADAMDEC1	0.143588
ADAMTS1	0.159211
ADAMTS10	0.0343429
ADAMTS12	0.103271
ADAMTS13	0.0403405
ADAMTS14	0.0432802
ADAMTS15	0.0615303
ADAMTS16	0.0773403
ADAMTS17	0.0765388
ADAMTS18	0.111468
ADAMTS19	0.121345
ADAMTS2	0.0672294
ADAMTS20	0.125
ADAMTS3	0.137328
ADAMTS4	0.103459
ADAMTS5	0.165654
ADAMTS6	0.146101
ADAMTS7	0.0433145
ADAMTS8	0.0481417
ADAMTS9	0.104552
ADAMTSL1	0.0749782
ADAMTSL2	0.0449964
ADAMTSL3	0.111384
ADAMTSL4	0.0496879
ADAMTSL5	0.0710784
ADAP1	0.0519063
ADAP2	0.0750086
ADAR	0.100544
ADARB1	0.0975149
ADARB2	0.085392
ADAT1	0.099747
ADAT2	0.182256
ADAT3	0.0321186
ADCK1	0.102838
ADCK2	0.0635522
ADCK5	0.0409674
ADCY1	0.0864661
ADCY10	0.121188
ADCY2	0.106087
ADCY3	0.0683304
ADCY4	0.0733649
ADCY5	0.0593707
ADCY6	0.0796843
ADCY7	0.0893432
ADCY8	0.0801751
ADCY9	0.0813051
ADCYAP1	0.172795
ADCYAP1R1	0.0900517
ADD1	0.124372
ADD2	0.111483
ADD3	0.159825
ADGB	0.145028
ADGRA1	0.0498084
ADGRA2	0.0547137
ADGRA3	0.173935
ADGRB1	0.0280449
ADGRB2	0.0424903
ADGRB3	0.13746
ADGRD1	0.133964
ADGRD2	0.0910798
ADGRE1	0.0946595
ADGRE2	0.109518
ADGRE3	0.0940968
ADGRE5	0.0561657
ADGRF1	0.147442
ADGRF2	0.142439
ADGRF3	0.0931197
ADGRF4	0.12591
ADGRF5	0.128249
ADGRG1	0.0613684
ADGRG2	0.187489
ADGRG3	0.0583059
ADGRG4	0.136153
ADGRG5	0.0759388
ADGRG6	0.160285
ADGRG7	0.158968
ADGRL1	0.0550179
ADGRL2	0.151563
ADGRL3	0.181243
ADGRL4	0.195689
ADGRV1	0.142718
ADH1A	0.113485
ADH1B	0.17997
ADH1C	0.119609
ADH4	0.148837
ADH5	0.139413
ADH6	0.157374
ADH7	0.167793
ADHFE1	0.123878
ADI1	0.148617
ADIG	0.0791181
ADIPOQ	0.156372
ADIPOR1	0.172201
ADIPOR2	0.130695
ADIRF	0.0529327
ADK	0.162824
ADM	0.0854564
ADM2	0.0411696
ADM5	0.0658125
ADNP	0.145568
ADNP2	0.124815
ADO	0.150579
ADORA1	0.0593071
ADORA2A	0.0559415
ADORA2B	0.137673
ADORA3	0.122146
ADPGK	0.125027
ADPRH	0.115292
ADPRHL1	0.0506251
ADPRM	0.152038
ADRA1A	0.0738123
ADRA1B	0.0469208
ADRA1D	0.0608727
ADRA2A	0.0854701
ADRA2B	0.0735905
ADRA2C	0.0432331
ADRB1	0.100281
ADRB2	0.115921
ADRB3	0.0769753
ADRM1	0.0464355
ADSL	0.138825
ADTRP	0.150705
AEBP1	0.0416666
AEBP2	0.190663
AEN	0.112346
AFAP1	0.109922
AFAP1L1	0.0804598
AFAP1L2	0.114772
AFDN	0.120785
AFF1	0.14272
AFF2	0.140851
AFF3	0.125711
AFF4	0.159355
AFG1L	0.161897
AFG3L2	0.129234
AFM	0.151118
AFMID	0.114713
AFP	0.154249
AFTPH	0.170554
AGA	0.160494
AGAP1	0.091589
AGAP2	0.0620012
AGAP3	0.0850666
AGAP4	0.07977
AGAP5	0.0791936
AGAP6	0.0814429
AGAP9	0.0775356
AGBL1	0.136883
AGBL2	0.132271
AGBL3	0.136467
AGBL4	0.124236
AGBL5	0.0806045
AGER	0.0482573
AGFG1	0.205031
AGFG2	0.076121
AGGF1	0.15173
AGK	0.149428
AGL	0.184956
AGMAT	0.0948379
AGMO	0.174212
AGO1	0.144452
AGO2	0.146502
AGO3	0.18536
AGO4	0.147997
AGPAT1	0.0854108
AGPAT2	0.0350761
AGPAT3	0.0891432
AGPAT4	0.117879
AGPAT5	0.170195
AGPS	0.199923
AGR2	0.129994
AGR3	0.159091
AGRN	0.0325985
AGRP	0.0484928
AGT	0.0772925
AGTPBP1	0.155738
AGTR1	0.17707
AGTR2	0.209997
AGTRAP	0.0923076
AGXT	0.0811528
AGXT2	0.113415
AHCTF1	0.154971
AHCY	0.0728291
AHCYL1	0.121058
AHCYL2	0.136894
AHDC1	0.0497394
AHI1	0.147804
AHNAK	0.0717024
AHNAK2	0.0412349
AHR	0.173865
AHRR	0.0699647
AHSA1	0.0906496
AHSG	0.0853801
AHSP	0.0783938
AICDA	0.146558
AIDA	0.150654
AIF1	0.0771841
AIF1L	0.0910643
AIFM1	0.0940414
AIFM2	0.0801868
AIFM3	0.058617
AIG1	0.177442
AIM2	0.124345
AIMP1	0.180302
AIMP2	0.106209
AIP	0.0418033
AIPL1	0.0820115
AIRE	0.047619
AJAP1	0.123789
AJUBA	0.114292
AK1	0.0640176
AK2	0.121339
AK3	0.176514
AK4	0.165553
AK5	0.125254
AK6	0.188221
AK7	0.14368
AK8	0.0560065
AK9	0.13834
AKAIN1	0.105364
AKAP1	0.081466
AKAP10	0.149103
AKAP11	0.180764
AKAP12	0.109951
AKAP13	0.0989859
AKAP14	0.115779
AKAP17A	0.0561973
AKAP3	0.089275
AKAP4	0.0746528
AKAP5	0.179001
AKAP6	0.151883
AKAP7	0.187751
AKAP8	0.0989371
AKAP8L	0.0458516
AKAP9	0.124619
AKIP1	0.124648
AKIRIN1	0.15219
AKIRIN2	0.106562
AKNA	0.0645074
AKNAD1	0.109436
AKR1A1	0.0726472
AKR1B1	0.0848191
AKR1B10	0.098175
AKR1B15	0.119215
AKR1C1	0.140961
AKR1C2	0.154461
AKR1C3	0.154485
AKR1C4	0.10828
AKR1C8P	0.121504
AKR1D1	0.138534
AKR1E2	0.0990769
AKR7A2	0.0661278
AKR7A3	0.0672908
AKT1	0.0550328
AKT1S1	0.059693
AKT2	0.0789321
AKT3	0.164972
AKTIP	0.179381
ALAD	0.0881084
ALAS1	0.081515
ALAS2	0.0691017
ALB	0.134394
ALCAM	0.157021
ALDH16A1	0.0630947
ALDH18A1	0.106313
ALDH1A1	0.141975
ALDH1A2	0.110813
ALDH1A3	0.114963
ALDH1B1	0.100816
ALDH1L1	0.0590919
ALDH1L2	0.158741
ALDH2	0.114862
ALDH3A1	0.0471302
ALDH3A2	0.129415
ALDH3B1	0.0562638
ALDH3B2	0.0547583
ALDH4A1	0.0627603
ALDH5A1	0.132457
ALDH6A1	0.155875
ALDH7A1	0.135805
ALDH8A1	0.110677
ALDH9A1	0.120223
ALDOA	0.0908014
ALDOB	0.122449
ALDOC	0.0656235
ALG1	0.0891386
ALG10	0.20339
ALG10B	0.231467
ALG11	0.161382
ALG12	0.0667415
ALG13	0.14545
ALG14	0.163143
ALG1L2	0.0661157
ALG2	0.158853
ALG3	0.089033
ALG5	0.143113
ALG6	0.208902
ALG8	0.168854
ALG9	0.168599
ALK	0.0699677
ALKAL1	0.178454
ALKAL2	0.115994
ALKBH1	0.145391
ALKBH2	0.0941278
ALKBH3	0.0899742
ALKBH4	0.0698669
ALKBH5	0.109938
ALKBH6	0.0914286
ALKBH7	0.0571
ALKBH8	0.16258
ALLC	0.145075
ALMS1	0.123027
ALOX12	0.0636402
ALOX12B	0.0631747
ALOX15	0.0887531
ALOX15B	0.0530071
ALOX5	0.0730539
ALOX5AP	0.116926
ALOXE3	0.0642666
ALPI	0.0423695
ALPK1	0.131037
ALPK2	0.0890167
ALPK3	0.0680652
ALPL	0.0540958
ALPP	0.0451249
ALS2	0.122987
ALS2CL	0.0604999
ALX1	0.126731
ALX3	0.0500538
ALX4	0.0728822
ALYREF	0.102116
AMACR	0.138247
AMBN	0.132236
AMBP	0.0551291
AMBRA1	0.0757009
AMD1	0.200042
AMDHD1	0.139
AMDHD2	0.0473716
AMELX	0.0827338
AMELY	0.0873908
AMER1	0.106728
AMER2	0.171474
AMER3	0.0674121
AMFR	0.116977
AMH	0.0203297
AMHR2	0.082832
AMIGO1	0.0967171
AMIGO2	0.143807
AMIGO3	0.049633
AMMECR1	0.185717
AMMECR1L	0.133133
AMN	0.0454709
AMN1	0.189663
AMOT	0.127767
AMOTL1	0.112833
AMOTL2	0.0752212
AMPD1	0.11626
AMPD2	0.0577219
AMPD3	0.124468
AMPH	0.0954053
AMT	0.0937706
AMTN	0.131274
AMY1A	0.149245
AMY1B	0.147816
AMY1C	0.145923
AMY2A	0.149382
AMY2B	0.146129
AMZ1	0.0667271
AMZ2	0.136703
ANAPC1	0.12904
ANAPC10	0.183503
ANAPC11	0.0679157
ANAPC13	0.145731
ANAPC15	0.123649
ANAPC16	0.140774
ANAPC2	0.0376283
ANAPC4	0.206516
ANAPC5	0.122314
ANAPC7	0.112352
ANG	0.0761671
ANGEL1	0.10029
ANGEL2	0.196213
ANGPT1	0.173484
ANGPT2	0.159741
ANGPT4	0.0808556
ANGPTL1	0.162235
ANGPTL2	0.0801403
ANGPTL3	0.197218
ANGPTL4	0.0415336
ANGPTL5	0.194761
ANGPTL6	0.0500263
ANGPTL7	0.0974519
ANGPTL8	0.0351882
ANHX	0.0605621
ANK1	0.054484
ANK2	0.0991899
ANK3	0.123689
ANKAR	0.163554
ANKDD1A	0.122807
ANKDD1B	0.127336
ANKEF1	0.162957
ANKFN1	0.0893462
ANKFY1	0.104355
ANKH	0.135455
ANKHD1	0.113869
ANKHD1-EIF4EBP3	0.103578
ANKIB1	0.148684
ANKK1	0.0448466
ANKLE1	0.0568853
ANKLE2	0.108934
ANKMY1	0.0793275
ANKMY2	0.13241
ANKRA2	0.145975
ANKRD1	0.131951
ANKRD10	0.137931
ANKRD11	0.05
ANKRD12	0.159475
ANKRD13A	0.125633
ANKRD13B	0.0445067
ANKRD13C	0.178466
ANKRD13D	0.103722
ANKRD16	0.0555352
ANKRD17	0.141983
ANKRD18A	0.133663
ANKRD18B	0.141304
ANKRD2	0.0351724
ANKRD20A1	0.121966
ANKRD22	0.147335
ANKRD23	0.0566256
ANKRD24	0.0275776
ANKRD26	0.14562
ANKRD27	0.0997977
ANKRD28	0.167032
ANKRD29	0.152679
ANKRD30A	0.10313
ANKRD30B	0.10693
ANKRD30BL	0.200184
ANKRD31	0.138576
ANKRD33	0.0678119
ANKRD33B	0.106346
ANKRD34A	0.0711517
ANKRD34B	0.164592
ANKRD34C	0.141616
ANKRD35	0.0416044
ANKRD36	0.104978
ANKRD36B	0.116716
ANKRD36C	0.10503
ANKRD37	0.158697
ANKRD39	0.0715149
ANKRD40	0.135549
ANKRD42	0.171218
ANKRD44	0.139914
ANKRD45	0.181569
ANKRD46	0.179566
ANKRD49	0.193935
ANKRD50	0.165018
ANKRD52	0.0831127
ANKRD53	0.043956
ANKRD54	0.0895523
ANKRD55	0.0991603
ANKRD6	0.133726
ANKRD60	0.0559306
ANKRD61	0.0788217
ANKRD62	0.141924
ANKRD63	0.0245184
ANKRD65	0.0551899
ANKRD66	0.179216
ANKRD7	0.164384
ANKRD9	0.0860838
ANKS1A	0.0791049
ANKS1B	0.102987
ANKS3	0.0558605
ANKS4B	0.120662
ANKS6	0.089348
ANKUB1	0.141026
ANKZF1	0.0992602
ANLN	0.146051
ANO1	0.0856129
ANO10	0.108689
ANO2	0.0868513
ANO3	0.165788
ANO4	0.138178
ANO5	0.182105
ANO6	0.155694
ANO7	0.0632421
ANO8	0.0441846
ANO9	0.0395552
ANOS1	0.166799
ANP32A	0.0964959
ANP32B	0.121067
ANP32D	0.107403
ANP32E	0.198841
ANPEP	0.055208
ANTXR1	0.124957
ANTXR2	0.170092
ANTXRL	0.0805085
ANXA1	0.152627
ANXA10	0.137006
ANXA11	0.0921884
ANXA13	0.0913673
ANXA2	0.129288
ANXA2R	0.168831
ANXA3	0.170931
ANXA4	0.165044
ANXA5	0.136854
ANXA6	0.0586419
ANXA7	0.158711
ANXA8	0.11269
ANXA8L1	0.0884709
ANXA9	0.0657534
AOAH	0.0938673
AOC1	0.0587109
AOC2	0.094503
AOC3	0.0819876
AOX1	0.112162
AP1AR	0.194416
AP1B1	0.0479042
AP1G1	0.155281
AP1G2	0.0500455
AP1M1	0.110294
AP1M2	0.0766591
AP1S1	0.0904215
AP1S2	0.22601
AP1S3	0.183296
AP2A1	0.0463537
AP2A2	0.0584318
AP2B1	0.113489
AP2M1	0.0674641
AP2S1	0.0568561
AP3B1	0.166181
AP3B2	0.153316
AP3D1	0.04848
AP3M1	0.164942
AP3M2	0.136612
AP3S1	0.168364
AP3S2	0.110526
AP4B1	0.16015
AP4E1	0.17271
AP4M1	0.0563546
AP4S1	0.146495
AP5B1	0.060291
AP5M1	0.208248
AP5S1	0.110054
AP5Z1	0.0477116
APAF1	0.160476
APBA1	0.156115
APBA2	0.0580645
APBA3	0.0720169
APBB1	0.0470589
APBB1IP	0.0891696
APBB2	0.153049
APBB3	0.065
APC	0.137757
APC2	0.0260832
APCDD1	0.0869222
APCDD1L	0.0697811
APCS	0.122162
APEH	0.0605779
APELA	0.200692
APEX1	0.120422
APEX2	0.0897041
APH1A	0.107568
APH1B	0.169532
API5	0.18341
APIP	0.135094
APLF	0.175416
APLN	0.0976904
APLNR	0.0898005
APLP1	0.0513232
APLP2	0.103865
APMAP	0.0955126
APOA1	0.0399674
APOA2	0.0701944
APOA4	0.0285326
APOA5	0.0492739
APOB	0.120326
APOBEC1	0.116173
APOBEC2	0.087826
APOBEC3A	0.0935551
APOBEC3B	0.0976669
APOBEC3C	0.0983316
APOBEC3D	0.104472
APOBEC3F	0.0928332
APOBEC3G	0.0739005
APOBEC3H	0.113876
APOBEC4	0.15855
APOBR	0.0260362
APOC1	0.059593
APOC2	0.0881543
APOC3	0.0601093
APOC4	0.0456026
APOC4-APOC2	0.0656455
APOD	0.0951199
APOE	0.0256835
APOF	0.0980163
APOH	0.130213
APOL1	0.0806935
APOL2	0.0801043
APOL3	0.121931
APOL4	0.100818
APOL5	0.0758525
APOL6	0.168083
APOLD1	0.146394
APOM	0.092984
APOO	0.123545
APOOL	0.188082
APP	0.109925
APPBP2	0.194998
APPL1	0.190028
APPL2	0.12446
APRT	0.0433404
APTX	0.122565
AQP1	0.0789835
AQP10	0.0818222
AQP11	0.131102
AQP12A	0.0708783
AQP12B	0.0644091
AQP2	0.0793194
AQP3	0.0862543
AQP4	0.177508
AQP5	0.0503796
AQP6	0.0666926
AQP7	0.103544
AQP8	0.0640648
AQP9	0.137158
AQR	0.163107
AR	0.122998
ARAF	0.0627247
ARAP1	0.0558446
ARAP2	0.158392
ARAP3	0.0579158
ARC	0.0322362
ARCN1	0.15135
AREG	0.123487
AREL1	0.12099
ARF1	0.0937997
ARF3	0.114766
ARF4	0.188668
ARF5	0.092175
ARF6	0.171584
ARFGAP1	0.0496951
ARFGAP2	0.0726051
ARFGAP3	0.133753
ARFGEF1	0.141196
ARFGEF2	0.13603
ARFGEF3	0.129672
ARFIP1	0.194274
ARFIP2	0.0816645
ARFRP1	0.0556307
ARG1	0.126061
ARG2	0.121331
ARGFX	0.108981
ARGLU1	0.198879
ARHGAP1	0.0761707
ARHGAP10	0.139123
ARHGAP11A	0.159064
ARHGAP11B	0.130589
ARHGAP12	0.173323
ARHGAP15	0.186047
ARHGAP17	0.113394
ARHGAP18	0.171935
ARHGAP19	0.15496
ARHGAP19-SLIT1	0.104
ARHGAP20	0.143611
ARHGAP21	0.112894
ARHGAP22	0.0597533
ARHGAP23	0.0509811
ARHGAP24	0.138044
ARHGAP25	0.0709918
ARHGAP26	0.118383
ARHGAP27	0.0876578
ARHGAP28	0.176835
ARHGAP29	0.212171
ARHGAP30	0.0640445
ARHGAP31	0.0988622
ARHGAP32	0.13185
ARHGAP33	0.0409645
ARHGAP35	0.0943969
ARHGAP36	0.104478
ARHGAP39	0.0479452
ARHGAP4	0.0323346
ARHGAP40	0.0609155
ARHGAP42	0.16696
ARHGAP44	0.107296
ARHGAP45	0.0326969
ARHGAP5	0.207539
ARHGAP6	0.116862
ARHGAP8	0.0709367
ARHGAP9	0.0597733
ARHGDIA	0.0393701
ARHGDIB	0.0956175
ARHGDIG	0.0393391
ARHGEF1	0.0634081
ARHGEF10	0.0911988
ARHGEF10L	0.052356
ARHGEF11	0.0862369
ARHGEF12	0.154674
ARHGEF15	0.050986
ARHGEF16	0.0333333
ARHGEF17	0.0472491
ARHGEF18	0.0561759
ARHGEF19	0.0429326
ARHGEF2	0.0723462
ARHGEF25	0.0694577
ARHGEF26	0.134399
ARHGEF28	0.161033
ARHGEF3	0.133801
ARHGEF33	0.111309
ARHGEF35	0.123457
ARHGEF37	0.0783169
ARHGEF38	0.158078
ARHGEF39	0.0767178
ARHGEF4	0.0457361
ARHGEF40	0.0527205
ARHGEF5	0.0597149
ARHGEF6	0.145729
ARHGEF7	0.127263
ARHGEF9	0.140386
ARID1A	0.0693796
ARID1B	0.206733
ARID2	0.155422
ARID3A	0.0779462
ARID3B	0.0672131
ARID3C	0.0489361
ARID4A	0.14601
ARID4B	0.138099
ARID5A	0.0419104
ARID5B	0.137136
ARIH1	0.195526
ARIH2	0.105434
ARL1	0.185803
ARL10	0.141922
ARL11	0.110668
ARL13A	0.125163
ARL13B	0.199232
ARL14	0.152359
ARL14EP	0.171676
ARL14EPL	0.182436
ARL15	0.197105
ARL16	0.085824
ARL17A	0.141227
ARL17B	0.130194
ARL2	0.0480848
ARL2BP	0.145139
ARL2-SNX15	0.0677541
ARL3	0.111892
ARL4A	0.184366
ARL4C	0.138593
ARL4D	0.099938
ARL5A	0.207887
ARL5B	0.226129
ARL5C	0.0862712
ARL6	0.203546
ARL6IP1	0.181478
ARL6IP4	0.0363961
ARL6IP5	0.174762
ARL6IP6	0.184379
ARL8A	0.0954241
ARL8B	0.171771
ARL9	0.128684
ARMC1	0.182778
ARMC10	0.134396
ARMC12	0.0694334
ARMC2	0.138995
ARMC3	0.151059
ARMC5	0.0512079
ARMC6	0.0410133
ARMC7	0.0564706
ARMC8	0.154103
ARMC9	0.0774575
ARMCX1	0.135047
ARMCX2	0.105759
ARMCX3	0.149102
ARMCX4	0.085545
ARMCX5	0.128045
ARMCX5-GPRASP2	0.147807
ARMCX6	0.102439
ARMS2	0.0771114
ARMT1	0.19767
ARNT	0.130168
ARNT2	0.0911945
ARNTL	0.14504
ARNTL2	0.175118
ARPC1A	0.0984655
ARPC1B	0.0548387
ARPC2	0.137079
ARPC3	0.168642
ARPC4	0.105773
ARPC4-TTLL3	0.0527383
ARPC5	0.184795
ARPC5L	0.0869912
ARPIN	0.144137
ARPP19	0.211901
ARPP21	0.144173
ARR3	0.077872
ARRB1	0.0731634
ARRB2	0.0629921
ARRDC1	0.0471106
ARRDC2	0.0661863
ARRDC3	0.192978
ARRDC4	0.152542
ARRDC5	0.0806353
ARSA	0.0449
ARSB	0.135749
ARSD	0.0963552
ARSF	0.101248
ARSG	0.114846
ARSH	0.0971185
ARSI	0.0572785
ARSJ	0.151847
ARSK	0.182225
ART1	0.0488177
ART3	0.144231
ART4	0.153861
ART5	0.0645376
ARTN	0.0416667
ARV1	0.149175
ARVCF	0.0334158
ARX	0.0695652
AS3MT	0.12526
ASAH1	0.200209
ASAH2	0.167466
ASAH2B	0.164782
ASAP1	0.132903
ASAP2	0.131851
ASAP3	0.0639664
ASB1	0.10725
ASB10	0.0384827
ASB11	0.160175
ASB12	0.0931677
ASB13	0.0842029
ASB14	0.143486
ASB15	0.162941
ASB16	0.0472405
ASB17	0.178119
ASB18	0.128516
ASB2	0.0570222
ASB3	0.128447
ASB4	0.156119
ASB5	0.191749
ASB6	0.0763123
ASB7	0.163724
ASB8	0.120122
ASB9	0.12076
ASCC1	0.139821
ASCC2	0.0668605
ASCC3	0.152241
ASCL1	0.121408
ASCL2	0.0524041
ASCL3	0.106013
ASCL4	0.116866
ASCL5	0.0503704
ASF1A	0.202457
ASF1B	0.0738581
ASGR1	0.0322373
ASGR2	0.0476534
ASH1L	0.126036
ASH2L	0.119132
ASIC1	0.066527
ASIC2	0.0909377
ASIC3	0.0510982
ASIC4	0.0575023
ASIC5	0.145199
ASIP	0.0656815
ASL	0.0504202
ASMT	0.074261
ASMTL	0.0459033
ASNS	0.129808
ASNSD1	0.156799
ASPA	0.149908
ASPDH	0.0306966
ASPG	0.0439175
ASPH	0.15056
ASPHD1	0.0745234
ASPHD2	0.0968415
ASPM	0.159103
ASPN	0.189955
ASPRV1	0.0735294
ASPSCR1	0.043257
ASRGL1	0.0832966
ASS1	0.0562881
ASTE1	0.137835
ASTL	0.0447876
ASTN1	0.0941672
ASTN2	0.0598398
ASXL1	0.083926
ASXL2	0.159199
ASXL3	0.137129
ASZ1	0.188341
ATAD1	0.193576
ATAD2	0.160855
ATAD2B	0.16354
ATAD3A	0.0352356
ATAD3B	0.0526316
ATAD3C	0.0692069
ATAD5	0.155649
ATAT1	0.103831
ATCAY	0.0627342
ATE1	0.168087
ATF1	0.206881
ATF2	0.193293
ATF3	0.122264
ATF4	0.0796229
ATF5	0.0710832
ATF6	0.160507
ATF6B	0.0687285
ATF7	0.133553
ATF7IP	0.165934
ATF7IP2	0.14929
ATG10	0.150066
ATG101	0.0762776
ATG12	0.188597
ATG13	0.100299
ATG14	0.144906
ATG16L1	0.118612
ATG16L2	0.0973342
ATG2A	0.0387036
ATG2B	0.148798
ATG3	0.170489
ATG4A	0.1336
ATG4B	0.0640753
ATG4C	0.195778
ATG4D	0.0539014
ATG5	0.183112
ATG7	0.103267
ATG9A	0.0638825
ATG9B	0.0555677
ATIC	0.0985048
ATL1	0.147265
ATL2	0.171608
ATL3	0.1933
ATM	0.165145
ATMIN	0.153501
ATN1	0.0471264
ATOH1	0.122569
ATOH7	0.12238
ATOH8	0.0926404
ATOX1	0.141705
ATP10A	0.0802661
ATP10B	0.100859
ATP10D	0.151187
ATP11A	0.105792
ATP11B	0.184052
ATP11C	0.162935
ATP12A	0.091144
ATP13A1	0.0439932
ATP13A2	0.0395937
ATP13A3	0.199973
ATP13A4	0.111718
ATP13A5	0.119722
ATP1A1	0.0991319
ATP1A2	0.0774908
ATP1A3	0.0440136
ATP1A4	0.0909323
ATP1B1	0.148447
ATP1B2	0.112944
ATP1B3	0.156923
ATP1B4	0.131109
ATP23	0.142283
ATP2A1	0.0470122
ATP2A2	0.129626
ATP2A3	0.0410363
ATP2B1	0.178182
ATP2B2	0.0987912
ATP2B3	0.0697226
ATP2B4	0.122561
ATP2C1	0.184162
ATP2C2	0.065399
ATP4A	0.0496224
ATP4B	0.103564
ATP6AP1	0.0917146
ATP6AP2	0.164532
ATP6V0A1	0.0980435
ATP6V0A2	0.162819
ATP6V0A4	0.0998723
ATP6V0B	0.0995475
ATP6V0C	0.0712963
ATP6V0D1	0.0776047
ATP6V0D2	0.160327
ATP6V0E1	0.152933
ATP6V0E2	0.0562293
ATP6V1A	0.171024
ATP6V1B1	0.0572479
ATP6V1B2	0.190849
ATP6V1C1	0.172518
ATP6V1C2	0.115447
ATP6V1D	0.132076
ATP6V1E1	0.108494
ATP6V1E2	0.117874
ATP6V1F	0.0971831
ATP6V1G1	0.166821
ATP6V1G2	0.113422
ATP6V1G2-DDX39B	0.0932287
ATP6V1G3	0.121123
ATP6V1H	0.115905
ATP7A	0.177788
ATP7B	0.0944704
ATP8A1	0.173903
ATP8A2	0.121788
ATP8B1	0.150765
ATP8B2	0.0996587
ATP8B3	0.0517571
ATP8B4	0.157385
ATP9A	0.120543
ATP9B	0.133025
ATPAF1	0.15516
ATPAF2	0.0915899
ATR	0.151309
ATRAID	0.0831316
ATRIP	0.0867647
ATRN	0.120134
ATRNL1	0.168908
ATRX	0.158125
ATXN1	0.147062
ATXN10	0.132211
ATXN1L	0.116804
ATXN2	0.0989151
ATXN2L	0.0592609
ATXN3	0.158144
ATXN3L	0.166436
ATXN7	0.152568
ATXN7L1	0.115399
ATXN7L2	0.0665295
ATXN7L3	0.0834753
ATXN7L3B	0.174799
AUH	0.130711
AUNIP	0.123877
AUP1	0.0643447
AURKA	0.128713
AURKAIP1	0.0439771
AURKB	0.0742219
AURKC	0.0882536
AUTS2	0.0891122
AVEN	0.0860349
AVIL	0.0719723
AVL9	0.158392
AVP	0.0307443
AVPI1	0.0570055
AVPR1A	0.181483
AVPR1B	0.0608229
AVPR2	0.0456535
AWAT1	0.0938416
AWAT2	0.121055
AXDND1	0.128262
AXIN1	0.0427512
AXIN2	0.101691
AXL	0.0943834
AZGP1	0.0715696
AZI2	0.166419
AZIN1	0.172881
AZIN2	0.0909868
AZU1	0.0543224
B2M	0.147793
B3GALNT1	0.187825
B3GALNT2	0.171291
B3GALT2	0.178735
B3GALT4	0.0813517
B3GALT5	0.123472
B3GALT6	0.0680836
B3GAT1	0.0753369
B3GAT2	0.150823
B3GAT3	0.0603407
B3GLCT	0.17376
B3GNT2	0.176684
B3GNT3	0.0683146
B3GNT4	0.0804221
B3GNT5	0.197477
B3GNT6	0.0527578
B3GNT7	0.0650473
B3GNT8	0.0459157
B3GNT9	0.0685871
B3GNTL1	0.113151
B4GALNT1	0.0675749
B4GALNT2	0.145448
B4GALNT3	0.0562463
B4GALNT4	0.0464711
B4GALT1	0.131667
B4GALT2	0.0601218
B4GALT3	0.0906515
B4GALT4	0.167098
B4GALT5	0.138106
B4GALT6	0.227971
B4GALT7	0.0574242
B4GAT1	0.081603
B9D1	0.103037
B9D2	0.0604288
BAALC	0.131449
BAAT	0.155806
BABAM1	0.0782846
BABAM2	0.118789
BACE1	0.11747
BACE2	0.13363
BACH1	0.174757
BACH2	0.128841
BAD	0.0467128
BAG1	0.126552
BAG2	0.196241
BAG3	0.0723736
BAG4	0.190925
BAG5	0.159268
BAG6	0.0610907
BAHCC1	0.0412037
BAHD1	0.0725995
BAIAP2	0.0462126
BAIAP2L1	0.0972108
BAIAP2L2	0.037296
BAIAP3	0.0365619
BAK1	0.0719131
BAMBI	0.10661
BANF1	0.101387
BANF2	0.0740741
BANK1	0.145639
BANP	0.0557668
BAP1	0.0538618
BARD1	0.19207
BARHL1	0.051282
BARHL2	0.0844287
BARX1	0.0514372
BARX2	0.0964136
BASP1	0.0788492
BATF	0.0388152
BATF2	0.0611371
BATF3	0.140917
BAX	0.0781135
BAZ1A	0.136129
BAZ1B	0.0970333
BAZ2A	0.0930917
BAZ2B	0.183706
BBC3	0.0520495
BBIP1	0.186585
BBOF1	0.133655
BBOX1	0.13687
BBS1	0.0806362
BBS10	0.203673
BBS12	0.148105
BBS2	0.167161
BBS4	0.116914
BBS5	0.106793
BBS7	0.181285
BBS9	0.147044
BBX	0.16452
BCAM	0.0358705
BCAN	0.0415584
BCAP29	0.186244
BCAP31	0.079602
BCAR1	0.0513096
BCAR3	0.0758707
BCAS1	0.12142
BCAS2	0.145609
BCAS3	0.0901417
BCAS4	0.109448
BCAT1	0.182363
BCAT2	0.0480392
BCCIP	0.11387
BCDIN3D	0.135916
BCHE	0.171417
BCKDHA	0.0661275
BCKDHB	0.182335
BCKDK	0.0591771
BCL10	0.174237
BCL11A	0.162262
BCL11B	0.139568
BCL2	0.146247
BCL2A1	0.138566
BCL2L1	0.0923555
BCL2L10	0.112981
BCL2L11	0.153552
BCL2L12	0.0922827
BCL2L13	0.127248
BCL2L14	0.116034
BCL2L15	0.180693
BCL2L2	0.113208
BCL2L2-PABPN1	0.0669355
BCL3	0.0432008
BCL6	0.103424
BCL6B	0.102983
BCL7A	0.108549
BCL7B	0.0993893
BCL7C	0.0692884
BCL9	0.090967
BCL9L	0.0522791
BCLAF1	0.185152
BCLAF3	0.173587
BCO1	0.114275
BCO2	0.133493
BCOR	0.0903115
BCORL1	0.0788661
BCR	0.0605846
BCS1L	0.0913605
BDH1	0.0813793
BDH2	0.142446
BDKRB1	0.0901542
BDKRB2	0.0829924
BDNF	0.161805
BDP1	0.140986
BEAN1	0.0795765
BECN1	0.148849
BECN2	0.054054
BEGAIN	0.0524957
BEND2	0.154447
BEND3	0.106719
BEND4	0.155865
BEND5	0.0804665
BEND6	0.138444
BEND7	0.162502
BEST1	0.0883729
BEST2	0.0627865
BEST3	0.131691
BEST4	0.0816226
BET1	0.188842
BET1L	0.0730704
BEX1	0.106605
BEX2	0.114699
BEX3	0.100877
BEX4	0.145441
BEX5	0.126168
BFAR	0.118499
BFSP1	0.0795344
BFSP2	0.0526654
BGLAP	0.0519836
BGN	0.0441483
BHLHA15	0.0176101
BHLHB9	0.170404
BHLHE22	0.110702
BHLHE23	0.0216606
BHLHE40	0.108871
BHLHE41	0.127216
BHMT	0.127149
BHMT2	0.0927282
BICC1	0.152357
BICD1	0.166629
BICD2	0.0868347
BICDL1	0.0491159
BICDL2	0.0571348
BICRA	0.0830565
BICRAL	0.14673
BID	0.0998396
BIK	0.0966387
BIN1	0.0412333
BIN2	0.10036
BIN3	0.0758082
BIRC2	0.182711
BIRC3	0.187259
BIRC5	0.111808
BIRC6	0.140364
BIRC7	0.0358449
BIVM	0.155003
BIVM-ERCC5	0.107441
BLACAT1	0.0985633
BLCAP	0.155561
BLID	0.162602
BLK	0.0560461
BLM	0.130302
BLMH	0.109137
BLNK	0.102636
BLOC1S1	0.0708469
BLOC1S2	0.16597
BLOC1S3	0.0961538
BLOC1S4	0.116955
BLOC1S5	0.149832
BLOC1S5-TXNDC5	0.111258
BLOC1S6	0.188933
BLVRA	0.0801724
BLVRB	0.061826
BLZF1	0.173945
BMF	0.0868545
BMI1	0.183542
BMP1	0.0484863
BMP10	0.105496
BMP15	0.109508
BMP2	0.116667
BMP2K	0.182582
BMP3	0.191348
BMP4	0.0947841
BMP5	0.186029
BMP6	0.0946384
BMP7	0.085992
BMP8A	0.0301597
BMP8B	0.0786144
BMPER	0.133996
BMPR1A	0.174071
BMPR1B	0.181998
BMPR2	0.19075
BMS1	0.144479
BMT2	0.203518
BMX	0.123219
BNC1	0.11586
BNC2	0.154948
BNIP1	0.093423
BNIP2	0.195446
BNIP3	0.132867
BNIP3L	0.185647
BNIPL	0.114775
BOC	0.0761871
BOD1	0.107623
BOD1L1	0.101666
BOD1L2	0.144534
BOK	0.03125
BOLA1	0.0648402
BOLA2	0.149896
BOLA2B	0.0563799
BOLA2-SMG1P6	0.127015
BOLA3	0.0935928
BOLL	0.210315
BOP1	0.034318
BORA	0.150016
BORCS5	0.130192
BORCS7	0.175134
BORCS7-ASMT	0.122143
BORCS8	0.0903435
BORCS8-MEF2B	0.0366057
BPGM	0.143415
BPHL	0.116335
BPI	0.0938375
BPIFA1	0.0686457
BPIFA2	0.0660125
BPIFA3	0.0888616
BPIFB1	0.0833333
BPIFB2	0.060622
BPIFB3	0.0557468
BPIFB4	0.0546803
BPIFB6	0.0515279
BPIFC	0.138756
BPNT1	0.156433
BPTF	0.114427
BPY2	0.121992
BPY2B	0.121992
BPY2C	0.121992
BRAF	0.181961
BRAP	0.129441
BRAT1	0.0485165
BRCA1	0.119977
BRCA2	0.15995
BRCC3	0.12478
BRD1	0.0876701
BRD2	0.0948293
BRD3	0.108299
BRD3OS	0.0966614
BRD4	0.0785436
BRD7	0.14025
BRD8	0.0939138
BRD9	0.0988898
BRDT	0.123951
BRF1	0.0919301
BRF2	0.100307
BRI3	0.110424
BRI3BP	0.148037
BRICD5	0.039749
BRINP1	0.076851
BRINP2	0.0826539
BRINP3	0.14263
BRIP1	0.171655
BRIX1	0.189576
BRK1	0.138799
BRMS1	0.0335903
BRMS1L	0.183358
BROX	0.192336
BRPF1	0.0542767
BRPF3	0.0834572
BRS3	0.157133
BRSK1	0.0487232
BRSK2	0.0477005
BRWD1	0.173731
BRWD3	0.184886
BSCL2	0.0842158
BSDC1	0.0915616
BSG	0.0645311
BSN	0.0490159
BSND	0.0803803
BSPH1	0.128637
BSPRY	0.078272
BST1	0.137048
BST2	0.0707269
BSX	0.039807
BTAF1	0.159056
BTBD1	0.162318
BTBD10	0.145026
BTBD11	0.0908776
BTBD16	0.0952381
BTBD17	0.037694
BTBD18	0.088071
BTBD19	0.116629
BTBD2	0.0407855
BTBD3	0.166082
BTBD6	0.0610757
BTBD7	0.151501
BTBD8	0.164087
BTBD9	0.101473
BTC	0.176199
BTD	0.115044
BTF3	0.172619
BTF3L4	0.212037
BTG1	0.193417
BTG2	0.123202
BTG3	0.142857
BTG4	0.189519
BTK	0.0976139
BTLA	0.179328
BTN1A1	0.102626
BTN2A1	0.0957584
BTN2A2	0.113471
BTN3A1	0.111564
BTN3A2	0.116024
BTN3A3	0.126265
BTNL2	0.0663929
BTNL3	0.108651
BTNL8	0.0915619
BTNL9	0.0891683
BTRC	0.133377
BUB1	0.132028
BUB1B	0.132922
BUB1B-PAK6	0.0433839
BUB3	0.179251
BUD13	0.0861047
BUD23	0.116602
BUD31	0.0623902
BVES	0.16511
BYSL	0.066568
BZW1	0.191883
BZW2	0.180476
C10orf105	0.0672182
C10orf120	0.107244
C10orf143	0.0872625
C10orf53	0.133388
C10orf62	0.053024
C10orf67	0.143719
C10orf71	0.0615797
C10orf82	0.0994765
C10orf88	0.175585
C10orf90	0.101463
C10orf95	0.0510899
C10orf99	0.0552424
C11orf1	0.146671
C11orf16	0.0624017
C11orf21	0.0663283
C11orf24	0.0654704
C11orf42	0.0534618
C11orf45	0.109578
C11orf49	0.0700935
C11orf52	0.0921052
C11orf53	0.111848
C11orf54	0.175177
C11orf58	0.154804
C11orf65	0.154735
C11orf68	0.0673671
C11orf71	0.179384
C11orf80	0.0937207
C11orf86	0.0421585
C11orf87	0.1795
C11orf91	0.0691358
C11orf94	0.0619236
C11orf95	0.0745407
C11orf96	0.0545554
C11orf97	0.105714
C11orf98	0.0627871
C12orf29	0.200823
C12orf4	0.156079
C12orf40	0.175135
C12orf42	0.154141
C12orf43	0.0655774
C12orf45	0.189944
C12orf50	0.162809
C12orf54	0.0722348
C12orf56	0.141804
C12orf57	0.0719875
C12orf60	0.127919
C12orf65	0.0834942
C12orf66	0.15253
C12orf71	0.0983264
C12orf73	0.15963
C12orf75	0.169231
C12orf76	0.136526
C13orf42	0.137587
C14orf119	0.127904
C14orf132	0.095885
C14orf180	0.0403921
C14orf28	0.238204
C14orf39	0.203769
C14orf93	0.0921562
C15orf39	0.0533658
C15orf40	0.120075
C15orf48	0.172769
C15orf61	0.17921
C15orf62	0.0544534
C15orf65	0.159341
C16orf46	0.110991
C16orf54	0.0928793
C16orf70	0.132675
C16orf71	0.0534558
C16orf72	0.18324
C16orf74	0.0647249
C16orf78	0.0571696
C16orf82	0.0504475
C16orf86	0.0442374
C16orf87	0.230005
C16orf89	0.0612692
C16orf90	0.0331126
C16orf91	0.084954
C16orf92	0.0805369
C16orf95	0.0576106
C16orf96	0.0387232
C17orf100	0.109402
C17orf107	0.0565979
C17orf113	0.0771695
C17orf49	0.0828352
C17orf50	0.041298
C17orf58	0.102713
C17orf64	0.0558483
C17orf67	0.10338
C17orf75	0.155022
C17orf78	0.122515
C17orf80	0.128979
C17orf97	0.0745375
C17orf98	0.0982568
C17orf99	0.0574282
C18orf21	0.103164
C18orf25	0.180919
C18orf32	0.171672
C18orf54	0.209768
C18orf63	0.18533
C19orf12	0.13057
C19orf18	0.11488
C19orf25	0.0462115
C19orf33	0.0199601
C19orf38	0.0687398
C19orf44	0.0678681
C19orf47	0.0559692
C19orf53	0.081422
C19orf54	0.0723111
C19orf67	0.0603086
C19orf71	0.0312035
C19orf73	0.0551817
C19orf81	0.0418848
C19orf84	0.0447987
C19orf85	0.0449264
C1D	0.234767
C1GALT1	0.210298
C1GALT1C1	0.173038
C1GALT1C1L	0.159693
C1orf100	0.136905
C1orf105	0.123984
C1orf109	0.179321
C1orf112	0.170877
C1orf115	0.0937866
C1orf116	0.087764
C1orf122	0.0614901
C1orf127	0.048913
C1orf131	0.141015
C1orf141	0.192192
C1orf146	0.168965
C1orf158	0.0907553
C1orf159	0.0455643
C1orf162	0.146511
C1orf167	0.027949
C1orf174	0.101487
C1orf185	0.180525
C1orf189	0.088083
C1orf194	0.121466
C1orf198	0.129649
C1orf21	0.140004
C1orf210	0.104942
C1orf216	0.0792664
C1orf226	0.0901818
C1orf232	0.0358256
C1orf35	0.0726146
C1orf43	0.122043
C1orf50	0.0904523
C1orf52	0.164897
C1orf53	0.110733
C1orf54	0.0816
C1orf56	0.104057
C1orf68	0.0601266
C1orf74	0.144779
C1orf87	0.133511
C1orf94	0.0787402
C1QA	0.0429072
C1QB	0.0454908
C1QBP	0.11387
C1QC	0.0634518
C1QL1	0.0463678
C1QL2	0.0416259
C1QL3	0.0902889
C1QL4	0.0502415
C1QTNF1	0.0613101
C1QTNF12	0.0299517
C1QTNF2	0.0891007
C1QTNF3	0.136737
C1QTNF3-AMACR	0.138767
C1QTNF4	0.0360794
C1QTNF5	0.0405904
C1QTNF6	0.0785686
C1QTNF7	0.156811
C1QTNF8	0.0301353
C1QTNF9	0.126821
C1QTNF9B	0.126096
C1R	0.0691428
C1RL	0.095196
C1S	0.106342
C2	0.0860714
C20orf141	0.0658436
C20orf144	0.0568132
C20orf173	0.0831758
C20orf194	0.119831
C20orf202	0.100437
C20orf203	0.0813793
C20orf204	0.0590424
C20orf27	0.0429708
C20orf85	0.0798005
C20orf96	0.0838628
C21orf58	0.0544721
C21orf62	0.0875217
C21orf91	0.225515
C22orf15	0.0559406
C22orf23	0.0929054
C22orf31	0.0804829
C22orf39	0.0997313
C22orf42	0.116876
C2CD2	0.134691
C2CD2L	0.0937606
C2CD3	0.0985048
C2CD4A	0.11324
C2CD4B	0.0608365
C2CD4C	0.0447571
C2CD4D	0.0466971
C2CD5	0.154679
C2CD6	0.151152
C2orf15	0.127851
C2orf16	0.100183
C2orf42	0.122481
C2orf49	0.193203
C2orf50	0.0965337
C2orf66	0.205036
C2orf68	0.124471
C2orf69	0.190233
C2orf72	0.114968
C2orf73	0.161458
C2orf74	0.126286
C2orf76	0.140992
C2orf78	0.0995401
C2orf80	0.134196
C2orf81	0.0610973
C2orf88	0.176252
C2orf92	0.108487
C3	0.0547321
C3AR1	0.127935
C3orf14	0.191544
C3orf18	0.066315
C3orf20	0.0751879
C3orf22	0.0595505
C3orf33	0.165714
C3orf38	0.183511
C3orf49	0.103795
C3orf52	0.142972
C3orf56	0.093732
C3orf62	0.109589
C3orf70	0.156441
C3orf80	0.124034
C3orf84	0.0780142
C3orf85	0.199898
C4A	0.058802
C4B	0.058802
C4B_2	0.0589851
C4BPA	0.123996
C4BPB	0.147665
C4orf17	0.136954
C4orf19	0.0995893
C4orf3	0.174383
C4orf33	0.181229
C4orf36	0.119342
C4orf45	0.172982
C4orf46	0.230114
C4orf47	0.157988
C4orf48	0.0231092
C4orf50	0.110643
C4orf51	0.14608
C5	0.150256
C5AR1	0.102597
C5AR2	0.124537
C5orf15	0.19983
C5orf22	0.186929
C5orf24	0.207741
C5orf34	0.165603
C5orf46	0.141608
C5orf47	0.210631
C5orf49	0.123742
C5orf51	0.217366
C5orf52	0.0729928
C5orf58	0.130208
C5orf63	0.152668
C6	0.117486
C6orf118	0.106019
C6orf120	0.149662
C6orf132	0.0652279
C6orf136	0.0844714
C6orf141	0.0852116
C6orf15	0.0676031
C6orf163	0.116169
C6orf226	0.0943739
C6orf47	0.0788835
C6orf52	0.0895741
C6orf58	0.180984
C6orf62	0.164046
C6orf89	0.11793
C7	0.130169
C7orf25	0.141633
C7orf26	0.0674003
C7orf31	0.154052
C7orf33	0.0997783
C7orf50	0.0614503
C7orf57	0.1629
C7orf61	0.0777667
C8A	0.112102
C8B	0.109198
C8G	0.0456674
C8orf33	0.11136
C8orf34	0.168721
C8orf37	0.181518
C8orf44-SGK3	0.167232
C8orf48	0.131579
C8orf58	0.0600496
C8orf74	0.096976
C8orf76	0.124627
C8orf82	0.0525253
C8orf88	0.148936
C8orf89	0.146119
C9	0.145649
C9orf116	0.0626468
C9orf131	0.0653775
C9orf135	0.115826
C9orf152	0.122607
C9orf153	0.143709
C9orf16	0.0560867
C9orf24	0.0660869
C9orf40	0.155632
[truncated: 16,776 more rows]

## Sheet: CDS
Gene name	UU+UA ratio
A1BG	0.0470746
A1CF	0.127841
A2ML1	0.104656
A2M	0.116178
A3GALT2	0.0616438
A4GALT	0.0584354
A4GNT	0.126223
AAAS	0.0859756
AACS	0.0882061
AADACL2	0.17598
AADACL3	0.19917
AADACL4	0.127555
AADAC	0.145544
AADAT	0.173062
AAGAB	0.140443
AAK1	0.0988035
AAMDC	0.13544
AAMP	0.0697852
AANAT	0.055409
AAR2	0.0805892
AARD	0.0663811
AARS1	0.102202
AARS2	0.0605344
AARSD1	0.0912762
AASDHPPT	0.178398
AASDH	0.182992
AASS	0.160072
AATF	0.109914
AATK	0.0327352
ABAT	0.105193
ABCA10	0.114812
ABCA12	0.191319
ABCA13	0.158084
ABCA1	0.134669
ABCA2	0.0566348
ABCA3	0.0705905
ABCA4	0.106583
ABCA5	0.215097
ABCA6	0.188543
ABCA7	0.0529503
ABCA8	0.170917
ABCA9	0.17419
ABCB10	0.155908
ABCB11	0.106498
ABCB1	0.138745
ABCB4	0.153109
ABCB5	0.16571
ABCB6	0.0850475
ABCB7	0.149049
ABCB8	0.0625284
ABCB9	0.0673913
ABCC10	0.091027
ABCC11	0.0673646
ABCC12	0.115236
ABCC1	0.118166
ABCC2	0.146508
ABCC3	0.0831333
ABCC4	0.147834
ABCC5	0.115201
ABCC6	0.0618489
ABCC8	0.0817186
ABCC9	0.163906
ABCD1	0.0500671
ABCD2	0.151215
ABCD3	0.153521
ABCD4	0.0978022
ABCE1	0.175097
ABCF1	0.0721325
ABCF2-H2BE1	0.100481
ABCF2	0.10084
ABCF3	0.0828991
ABCG1	0.0914114
ABCG2	0.164718
ABCG4	0.0725274
ABCG5	0.124808
ABCG8	0.086096
ABHD10	0.0797042
ABHD11	0.138043
ABHD12B	0.0654699
ABHD12	0.11204
ABHD13	0.139706
ABHD14A-ACY1	0.215202
ABHD14A	0.0601227
ABHD14B	0.0680183
ABHD15	0.0623003
ABHD16A	0.0533428
ABHD16B	0.078759
ABHD17A	0.0326473
ABHD17B	0.0414747
ABHD17C	0.177829
ABHD18	0.0788675
ABHD1	0.164634
ABHD2	0.104933
ABHD3	0.154597
ABHD4	0.091314
ABHD5	0.156317
ABHD6	0.109575
ABHD8	0.065201
ABI1	0.120805
ABI2	0.119832
ABI3BP	0.0463636
ABI3	0.105427
ABITRAM	0.126606
ABL1	0.0586674
ABL2	0.0901691
ABLIM1	0.100599
ABLIM2	0.06703
ABLIM3	0.0745978
ABO	0.0677966
ABRACL	0.065917
ABRAXAS1	0.0751092
ABRAXAS2	0.17551
ABRA	0.162734
ABR	0.129912
ABT1	0.0599022
ABTB1	0.0571031
ABTB2	0.0575236
AC000120.2	0.213483
AC000120.3	0.162506
AC001226.2	0.167442
AC002094.3	0.0695067
AC002456.2	0.185345
AC002996.1	0.0994898
AC003002.1	0.127869
AC003002.2	0.0550459
AC003002.3	0.121043
AC003006.1	0.114865
AC004076.1	0.09799
AC004080.3	0.0621302
AC004223.3	0.0678851
AC004233.4	0.0243112
AC004556.3	0.0585684
AC004593.2	0.036036
AC004691.2	0.0896961
AC004706.3	0.0444004
AC004832.3	0.0905511
AC004864.1	0.312139
AC004922.1	0.0788705
AC004997.1	0.0693481
AC005154.5	0.135048
AC005324.2	0.0863335
AC005551.1	0.0311804
AC005697.1	0.0876827
AC005702.1	0.158536
AC005726.1	0.0575397
AC005833.1	0.138579
AC005837.2	0.10596
AC006059.2	0.0591155
AC006449.4	0.0931507
AC006486.1	0.074
AC006486.3	0.0516432
AC006538.2	0.0886076
AC007040.2	0.145025
AC007325.1	0.0567652
AC007325.2	0.0649526
AC007325.4	0.0347432
AC007326.4	0.0369004
AC007846.2	0.075188
AC007906.2	0.0253164
AC007998.2	0.0781671
AC008162.2	0.032
AC008397.1	0.0880682
AC008397.2	0.0589336
AC008403.1	0.0616438
AC008676.3	0.0919881
AC008687.1	0.0438144
AC008687.4	0.0428287
AC008695.1	0.153582
AC008758.1	0.137143
AC008758.5	0.138393
AC008763.3	0.0605327
AC008764.4	0.0851064
AC008770.2	0.133441
AC008770.4	0.138655
AC008878.1	0.034965
AC008878.3	0.0538886
AC008982.1	0.0893043
AC008982.3	0.108187
AC009070.1	0.148515
AC009163.5	0.0671937
AC009412.1	0.0922331
AC009779.3	0.0597826
AC009879.2	0.132576
AC010132.3	0.157447
AC010255.2	0.138037
AC010319.2	0.0679468
AC010325.1	0.151163
AC010422.5	0.0924658
AC010522.1	0.0909091
AC010531.1	0.0420757
AC010646.1	0.0217392
AC010724.8	0.105682
AC010973.3	0.04
AC010980.1	0.0221794
AC011005.1	0.0714873
AC011043.1	0.132597
AC011043.2	0.116022
AC011295.2	0.118987
AC011448.1	0.0584653
AC011455.2	0.0588902
AC011455.3	0.0588902
AC011462.1	0.0743572
AC011476.10	0.0758853
AC011476.11	0.0864332
AC011476.12	0.0758853
AC011476.4	0.073132
AC011476.5	0.073132
AC011476.6	0.0758853
AC011479.1	0.0644391
AC011499.1	0.0472103
AC011530.1	0.059375
AC011841.1	0.116022
AC012184.2	0.10007
AC012213.5	0.178841
AC012309.1	0.0690607
AC012314.11	0.0630508
AC012314.12	0.0653769
AC012314.13	0.0630508
AC012314.14	0.0653769
AC012314.3	0.0630508
AC012314.5	0.0630508
AC012314.6	0.0653769
AC012314.7	0.0653769
AC012488.2	0.140921
AC012531.3	0.0605263
AC013394.1	0.0842105
AC013470.2	0.166667
AC013477.1	0.112629
AC013489.1	0.134383
AC015802.6	0.0622797
AC018630.4	0.100817
AC018709.1	0.111486
AC018755.2	0.0652568
AC019117.3	0.152528
AC020765.6	0.0878594
AC020907.6	0.0703812
AC020909.1	0.0393965
AC021072.1	0.0637065
AC022414.1	0.132604
AC022506.1	0.0865385
AC023055.1	0.102483
AC023491.2	0.0622084
AC024592.3	0.0671297
AC024598.1	0.121037
AC024940.6	0.162985
AC025165.3	0.0591398
AC025287.4	0.115641
AC026316.4	0.0965795
AC026369.8	0.021544
AC026464.3	0.11349
AC026464.4	0.0857366
AC026464.6	0.101215
AC026786.1	0.106877
AC034102.2	0.120902
AC037459.1	0.040201
AC037482.5	0.0129533
AC037482.6	0.0253164
AC044810.10	0.157258
AC048338.2	0.0373135
AC053503.6	0.0523763
AC055839.2	0.0779944
AC058822.1	0.122793
AC063943.2	0.0230769
AC068533.4	0.0781759
AC068580.4	0.046627
AC068631.2	0.131474
AC068775.1	0.15928
AC068870.4	0.0364964
AC069368.1	0.0691176
AC069444.2	0.115067
AC069544.2	0.08
AC072022.2	0.0603448
AC073111.3	0.0278233
AC073610.2	0.106013
AC073896.1	0.0971659
AC079741.2	0.0949367
AC083800.1	0.114286
AC083977.1	0.138298
AC084018.4	0.0695411
AC084756.2	0.120823
AC087721.2	0.0958491
AC090517.4	0.16897
AC090527.2	0.107266
AC090958.6	0.0897833
AC091167.6	0.0605096
AC091304.6	0.038961
AC091959.1	0.110606
AC092017.2	0.175439
AC092042.3	0.0860927
AC092073.1	0.0631313
AC092143.1	0.0593397
AC092329.3	0.14412
AC092442.1	0.175183
AC092587.1	0.174683
AC092647.5	0.109306
AC092718.3	0.13211
AC092718.8	0.0629139
AC092835.1	0.123724
AC092854.1	0.112548
AC093155.3	0.177827
AC093246.1	0.0421687
AC093323.1	0.0167131
AC093512.2	0.0477326
AC093525.1	0.0811404
AC093525.2	0.0566372
AC093668.1	0.0767544
AC093827.5	0.141643
AC093830.1	0.17423
AC093899.2	0.175643
AC097634.4	0.0934579
AC097636.1	0.0905173
AC097637.1	0.0561798
AC098582.1	0.138427
AC099489.1	0.052449
AC099569.1	0.0483871
AC099811.2	0.0804734
AC099850.2	0.11747
AC100868.1	0.0836153
AC104109.3	0.136029
AC104389.6	0.100791
AC104452.1	0.0725138
AC105001.2	0.0590015
AC106873.8	0.177966
AC107871.1	0.0827338
AC107959.5	0.179104
AC109583.1	0.0605013
AC113348.1	0.101404
AC114402.2	0.183673
AC114490.3	0.0838323
AC116366.2	0.136501
AC117378.1	0.135823
AC117457.1	0.120226
AC118282.7	0.0445062
AC118470.1	0.164286
AC118553.2	0.189164
AC119396.1	0.0688154
AC119676.1	0.1375
AC119733.1	0.103896
AC126283.2	0.146702
AC127029.3	0.0772533
AC129492.3	0.0661157
AC131160.1	0.146819
AC132217.2	0.051225
AC133551.1	0.0681818
AC134669.1	0.127479
AC134980.2	0.163158
AC135050.2	0.0603621
AC135068.1	0.178533
AC135068.4	0.165263
AC136352.3	0.112894
AC136352.4	0.133556
AC136428.1	0.0948275
AC136612.1	0.0989305
AC136616.1	0.0829832
AC136616.2	0.0716418
AC136616.3	0.0739436
AC138647.1	0.0406361
AC138696.1	0.0654363
AC138811.2	0.13662
AC138894.1	0.123312
AC138969.1	0.0845987
AC139530.2	0.063253
AC139677.1	0.114447
AC140504.1	0.0481587
AC141272.1	0.0662021
AC142525.4	0.0810811
AC144573.1	0.0620842
AC145212.1	0.0721926
AC147067.5	0.0379982
AC171558.1	0.16421
AC171558.3	0.178533
AC171558.5	0.16421
AC187652.1	0.0071942
AC207056.2	0.0473282
AC207582.1	0.0843374
AC207582.2	0.0493047
AC209539.5	0.0267176
AC213033.3	0.0863637
AC213203.1	0.0628683
AC213203.2	0.0830189
AC226007.1	0.0877834
AC226593.1	0.152174
AC231656.1	0.0809859
AC231657.3	0.0626424
AC233723.1	0.0711297
AC233755.1	0.06
AC233755.2	0.0784983
AC236040.1	0.0679105
AC236972.4	0.0721099
AC240274.1	0.100595
AC241401.1	0.163544
AC241401.2	0.162025
AC241409.1	0.0925812
AC241410.1	0.163544
AC241640.1	0.117573
AC241640.2	0.163544
AC242628.1	0.0485437
AC242842.3	0.104761
AC243547.3	0.107692
AC243734.1	0.0875332
AC243790.1	0.138191
AC243837.1	0.145317
AC243837.2	0.145493
AC243837.3	0.102389
AC243837.4	0.1
AC243967.1	0.079602
AC244197.3	0.156035
AC244489.1	0.104599
AC244489.2	0.1055
AC244517.10	0.093458
AC245033.1	0.102623
AC245049.1	0.131295
AC245128.109	0.0856202
AC245128.82	0.0856202
AC245175.1	0.102389
AC245175.2	0.0774598
AC245748.1	0.12605
AC253536.7	0.100502
AC254560.1	0.0497631
AC254788.1	0.0628273
AC254945.2	0.153176
AC254952.1	0.0870432
AC254979.6	0.0535211
AC255360.1	0.06
AC256203.1	0.102389
AC256203.2	0.0721973
AC256221.1	0.114206
AC256221.2	0.058198
AC256223.1	0.0206794
AC256223.3	0.114206
AC256223.4	0.141148
AC256230.1	0.121324
AC256230.2	0.101639
AC256231.2	0.0206794
AC256234.1	0.164731
AC256234.2	0.179104
AC256236.1	0.16184
AC269752.2	0.0514285
AC270091.1	0.121324
AC270091.2	0.101639
AC270106.1	0.0445062
AC270107.1	0.0679348
AC270107.2	0.0679348
AC270107.3	0.0679348
AC270107.5	0.0679348
AC270107.6	0.0679348
AC270107.7	0.0679348
AC270107.9	0.0555997
AC270129.2	0.121324
AC270129.3	0.101639
AC270129.4	0.163866
AC270149.2	0.0206794
AC270153.1	0.0697247
AC270156.1	0.0850723
AC270156.2	0.0628571
AC270156.3	0.0539083
AC270170.1	0.147651
AC270227.3	0.084121
AC270239.1	0.0680739
AC270239.2	0.165966
AC270258.1	0.137615
AC270272.1	0.0629921
AC270272.2	0.0342106
AC270273.1	0.137615
AC270273.5	0.0788675
AC270285.1	0.0434783
AC270285.3	0.0716389
AC270286.1	0.0706614
AC270289.3	0.130051
AC270289.4	0.0913016
AC270293.1	0.188235
AC270300.1	0.0898204
AC270300.2	0.0898204
AC270301.3	0.0374707
AC275254.1	0.0640394
AC275284.1	0.072165
AC275284.2	0.0577385
AC275284.3	0.0550508
AC275284.4	0.0569366
AC275401.2	0.188235
AC275401.5	0.0765306
AC275546.1	0.0816326
AC275546.2	0.101639
AC275546.3	0.0857143
AC275546.4	0.0983147
AC275614.1	0.10643
AC275673.1	0.11404
AC278124.1	0.101639
ACAA1	0.0713568
ACAA2	0.134116
ACACA	0.132828
ACACB	0.0909707
ACAD10	0.102233
ACAD11	0.151153
ACAD8	0.0922213
ACAD9	0.0986595
ACADL	0.146285
ACADM	0.170088
ACADSB	0.0743134
ACADS	0.152218
ACADVL	0.0867965
ACAN	0.0715558
ACAP1	0.0670567
ACAP2	0.153253
ACAP3	0.0421238
ACAT1	0.144193
ACAT2	0.119028
ACBD3	0.0914249
ACBD4	0.0665212
ACBD5	0.136855
ACBD6	0.108491
ACBD7	0.131579
ACCSL	0.0744187
ACCS	0.107855
ACD	0.0541331
ACE2	0.0641492
ACER1	0.154324
ACER2	0.11335
ACER3	0.123337
ACE	0.247104
ACHE	0.0553146
ACIN1	0.0680745
ACKR1	0.0866142
ACKR2	0.12305
ACKR3	0.0827205
ACKR4	0.176806
ACLY	0.0967939
ACMSD	0.122772
ACO1	0.139003
ACO2	0.0807003
ACOD1	0.119031
ACOT11	0.0750988
ACOT12	0.0610987
ACOT13	0.145171
ACOT1	0.116114
ACOT2	0.0827016
ACOT4	0.103557
ACOT6	0.146067
ACOT7	0.063849
ACOT8	0.0656934
ACOT9	0.155421
ACOX1	0.124622
ACOX2	0.0914425
ACOX3	0.0956232
ACOXL	0.13826
ACP1	0.142857
ACP2	0.0715972
ACP3	0.139331
ACP4	0.05
ACP5	0.0767657
ACP6	0.0976676
ACP7	0.0828267
ACRBP	0.0877471
ACRV1	0.0717352
ACR	0.131081
ACSBG1	0.074977
ACSBG2	0.1165
ACSF2	0.0806713
ACSF3	0.0606937
ACSL1	0.127863
ACSL3	0.167438
ACSL4	0.149602
ACSL5	0.135544
ACSL6	0.114447
ACSM1	0.102712
ACSM2A	0.104443
ACSM2B	0.108482
ACSM3	0.14375
ACSM4	0.118255
ACSM5	0.0805061
ACSM6	0.113037
ACSS1	0.0691155
ACSS2	0.0988806
ACSS3	0.13369
ACTA1	0.0693717
ACTA2	0.104148
ACTBL2	0.0763889
ACTB	0.112389
ACTC1	0.1015
ACTG1	0.0662984
ACTG2	0.10177
ACTL10	0.0393487
ACTL6A	0.154772
ACTL6B	0.0710938
ACTL7A	0.0742157
ACTL7B	0.0441058
ACTL8	0.0827273
ACTL9	0.0408
ACTN1	0.0776699
ACTN2	0.097988
ACTN3	0.0677488
ACTN4	0.0625228
ACTR10	0.169194
ACTR1A	0.115044
ACTR1B	0.0823009
ACTR2	0.154561
ACTR3B	0.160032
ACTR3C	0.132962
ACTR3	0.151899
ACTR5	0.0948985
ACTR6	0.205042
ACTR8	0.132871
ACTRT1	0.114159
ACTRT2	0.0661959
ACTRT3	0.124329
ACVR1B	0.131459
ACVR1C	0.110086
ACVR1	0.128967
ACVR2A	0.161583
ACVR2B	0.0682705
ACVRL1	0.0549306
ACY1	0.0734094
ACY3	0.0646507
ACYP1	0.12709
ACYP2	0.0641891
ADA2	0.0650779
ADAD1	0.118567
ADAD2	0.167052
ADAL	0.0390585
ADAM10	0.136986
ADAM11	0.157168
ADAM12	0.0502382
ADAM15	0.0879443
ADAM17	0.0597381
ADAM18	0.141067
ADAM19	0.194682
ADAM20	0.0743832
ADAM21	0.190757
ADAM22	0.159174
ADAM23	0.152675
ADAM28	0.144118
ADAM29	0.118895
ADAM2	0.142243
ADAM30	0.157189
ADAM32	0.148398
ADAM33	0.17774
ADAM7	0.0414727
ADAM8	0.157686
ADAM9	0.0399461
ADAMDEC1	0.151242
ADAMTS10	0.122521
ADAMTS12	0.0974854
ADAMTS13	0.0459076
ADAMTS14	0.088099
ADAMTS15	0.0512183
ADAMTS16	0.0540761
ADAMTS17	0.0515427
ADAMTS18	0.0849211
ADAMTS19	0.0495893
ADAMTS1	0.108322
ADAMTS20	0.111508
ADAMTS2	0.0511692
ADAMTS3	0.146212
ADAMTS4	0.124965
ADAMTS5	0.0510305
ADAMTS6	0.0791547
ADAMTS7	0.141962
ADAMTS8	0.0424901
ADAMTS9	0.0472087
ADAMTSL1	0.106413
ADAMTSL2	0.0911751
ADAMTSL3	0.0388792
ADAMTSL4	0.0999015
ADAMTSL5	0.0530397
ADAP1	0.0360424
ADAP2	0.0631672
ADARB1	0.0855895
ADARB2	0.0964674
ADAR	0.0916864
ADAT1	0.0356016
ADAT2	0.0921751
ADAT3	0.10087
ADA	0.0244787
ADCK1	0.0865691
ADCK2	0.0781915
ADCK5	0.0522388
ADCY10	0.0794879
ADCY1	0.152318
ADCY2	0.119389
ADCY3	0.0760047
ADCY4	0.0736159
ADCY5	0.074223
ADCY6	0.083571
ADCY7	0.063541
ADCY8	0.10972
ADCY9	0.0780596
ADCYAP1R1	0.0471698
ADCYAP1	0.105974
ADD1	0.0928014
ADD2	0.0619266
ADD3	0.132905
ADGB	0.095238
ADGRA1	0.0416966
ADGRA2	0.0460624
ADGRA3	0.14174
ADGRB1	0.0427009
ADGRB2	0.0540598
ADGRB3	0.15645
ADGRD1	0.0887957
ADGRD2	0.0483207
ADGRE1	0.119675
ADGRE2	0.0756779
ADGRE3	0.114913
ADGRE5	0.0765856
ADGRF1	0.153199
ADGRF2	0.150517
ADGRF3	0.0694659
ADGRF4	0.159559
ADGRF5	0.138861
ADGRG1	0.0639845
ADGRG2	0.143917
ADGRG3	0.0800485
ADGRG4	0.157217
ADGRG5	0.0699874
ADGRG6	0.165894
ADGRG7	0.163393
ADGRL1	0.051311
ADGRL2	0.153883
ADGRL3	0.134252
ADGRL4	0.208012
ADGRV1	0.170772
ADH1A	0.127773
ADH1B	0.1189
ADH1C	0.0943026
ADH4	0.142732
ADH5	0.144128
ADH6	0.132007
ADH7	0.134483
ADHFE1	0.121882
ADI1	0.096475
ADIG	0.21229
ADIPOQ	0.0967302
ADIPOR1	0.122449
ADIPOR2	0.162931
ADIRF	0.0434783
ADK	0.14861
ADM2	0.0574506
ADM5	0.0269058
ADM	0.0607376
ADNP2	0.131802
ADNP	0.113402
ADORA1	0.0467981
ADORA2A	0.0877551
ADORA2B	0.0751211
ADORA3	0.10521
ADO	0.156904
ADPGK	0.105369
ADPRHL1	0.0978565
ADPRH	0.0757946
ADPRM	0.16537
ADPRS	0.0724106
ADRA1A	0.0878571
ADRA1B	0.0620999
ADRA1D	0.0419092
ADRA2A	0.0508232
ADRA2B	0.0606509
ADRA2C	0.045389
ADRB1	0.038381
ADRB2	0.12087
ADRB3	0.0505709
ADRM1	0.0523303
ADSL	0.125668
ADSS1	0.0772032
ADSS2	0.162044
ADTRP	0.135389
AEBP1	0.0543729
AEBP2	0.0860358
AEN	0.0460594
AF196969.1	0.0956827
AF241726.1	0.129916
AFAP1L1	0.0711679
AFAP1L2	0.0542065
AFAP1	0.0484528
AFDN	0.111467
AFF1	0.0798458
AFF2	0.0913226
AFF3	0.0671196
AFF4	0.103122
AFG1L	0.152941
AFG3L2	0.126619
AFMID	0.165092
AFM	0.0853131
AFP	0.154711
AFTPH	0.157933
AGAP1	0.134615
AGAP2	0.0687913
AGAP3	0.0593626
AGAP4	0.0439306
AGAP5	0.0914113
AGAP6	0.0936893
AGAP9	0.0904069
AGA	0.0966599
AGBL1	0.109047
AGBL2	0.138909
AGBL3	0.161306
AGBL4	0.110478
AGBL5	0.0966094
AGER	0.0473816
AGFG1	0.135663
AGFG2	0.0747405
AGGF1	0.135261
AGK	0.071066
AGL	0.178338
AGMAT	0.0841209
AGMO	0.205684
AGO1	0.0954004
AGO2	0.0845289
AGO3	0.13883
AGO4	0.119536
AGPAT1	0.0752057
AGPAT2	0.0562201
AGPAT3	0.0707965
AGPAT4	0.101232
AGPAT5	0.146252
AGPS	0.155364
AGR2	0.122137
AGR3	0.16
AGRN	0.0353593
AGRP	0.0427135
AGTPBP1	0.0679478
AGTR1	0.169187
AGTR2	0.216867
AGTRAP	0.197984
AGT	0.0835073
AGXT2	0.0577249
AGXT	0.129534
AHCTF1	0.152776
AHCYL1	0.0816641
AHCYL2	0.108201
AHCY	0.0953679
AHDC1	0.0405321
AHI1	0.15571
AHNAK2	0.0378619
AHNAK	0.0623454
AHRR	0.153967
AHR	0.053034
AHSA1	0.100394
AHSG	0.0714286
AHSP	0.0876623
AICDA	0.114094
AIDA	0.158696
AIF1L	0.0948453
AIF1	0.0862832
AIFM1	0.10918
AIFM2	0.0669045
AIFM3	0.0567806
AIG1	0.14654
AIM2	0.13773
AIMP1	0.128998
AIMP2	0.0977131
AIPL1	0.0554435
AIP	0.0590673
AIRE	0.0342089
AJAP1	0.0631579
AJM1	0.0307168
AJUBA	0.0705446
AK1	0.0601266
AK2	0.104553
AK3	0.124736
AK4	0.119225
AK5	0.135404
AK6	0.167954
AK7	0.133579
AK8	0.0875608
AK9	0.176285
AKAIN1	0.0574163
AKAP10	0.0701853
AKAP11	0.145875
AKAP12	0.155653
AKAP13	0.0673149
AKAP14	0.102094
AKAP17A	0.157385
AKAP1	0.0388117
AKAP3	0.109332
AKAP4	0.102574
AKAP5	0.128605
AKAP6	0.127748
AKAP7	0.0787401
AKAP8L	0.0688161
AKAP8	0.0737114
AKAP9	0.137092
AKIP1	0.0798548
AKIRIN1	0.0915331
AKIRIN2	0.11784
AKNAD1	0.0459429
AKNA	0.113426
AKR1A1	0.0890481
AKR1B10	0.0863158
AKR1B15	0.114737
AKR1B1	0.117021
AKR1C1	0.157212
AKR1C2	0.133883
AKR1C3	0.135942
AKR1C4	0.140062
AKR1C8P	0.134694
AKR1D1	0.143877
AKR1E2	0.121622
AKR7A2	0.0546803
AKR7A3	0.0613065
AKT1S1	0.0665742
AKT1	0.0415584
AKT2	0.0706687
AKT3	0.164698
AKTIP	0.137344
AL021546.1	0.0691699
AL021997.2	0.102362
AL022312.1	0.0943396
AL022318.4	0.106035
AL031178.1	0.10084
AL031178.2	0.0704225
AL031315.1	0.126075
AL031681.2	0.0715159
AL031777.2	0.0373281
AL034430.1	0.157895
AL034430.2	0.151832
AL035078.4	0.135392
AL035425.2	0.0884956
AL035460.1	0.0536649
AL035461.3	0.166722
AL035699.1	0.0703125
AL049569.3	0.0803859
AL049629.2	0.0943877
AL049634.2	0.0805687
AL096814.1	0.0522193
AL109811.3	0.124324
AL110118.1	0.169014
AL110118.3	0.169014
AL117348.2	0.0565339
AL121758.1	0.0457746
AL121845.2	0.0277778
AL121845.3	0.023622
AL121899.2	0.0916745
AL121900.1	0.0838323
AL132671.2	0.119483
AL132780.3	0.0688469
AL133173.7	0.121324
AL133414.10	0.095186
AL133414.1	0.0926829
AL133414.2	0.0946462
AL133414.5	0.0913931
AL133414.8	0.0958188
AL133414.9	0.095186
AL133500.1	0.112043
AL135905.2	0.164179
AL136295.1	0.115243
AL136295.20	0.115243
AL136295.3	0.0552941
AL136295.9	0.0552941
AL139011.2	0.105148
AL139260.3	0.10241
AL139300.1	0.103752
AL139353.1	0.0788178
AL157392.5	0.158756
AL158151.3	0.0897959
AL159163.1	0.111311
AL160272.2	0.101796
AL162231.1	0.109091
AL162231.3	0.0523187
AL162417.1	0.0557998
AL162596.1	0.10453
AL163195.3	0.149826
AL163636.1	0.0947368
AL353572.3	0.133047
AL353579.1	0.140625
AL354761.1	0.0623853
AL354822.1	0.0369357
AL355102.2	0.0881058
AL355315.1	0.0941438
AL355916.3	0.114417
AL356585.11	0.0504808
AL357075.4	0.120044
AL357556.3	0.127606
AL358113.1	0.0894165
AL359092.3	0.122449
AL365214.2	0.157895
AL391650.1	0.0628272
AL391987.1	0.075
AL391987.2	0.0615836
AL441992.2	0.0808016
AL445238.1	0.0972645
AL445524.2	0.176611
AL445989.1	0.0951157
AL451007.3	0.0383212
AL451106.1	0.122905
AL512428.1	0.131868
AL512785.2	0.0533333
AL513523.9	0.0971564
AL590132.1	0.143646
AL592183.1	0.148248
AL592490.1	0.123643
AL593848.2	0.137097
AL603764.2	0.128329
AL603832.3	0.0778523
AL627230.1	0.0557185
AL627230.3	0.075
AL645922.1	0.0892105
AL645941.2	0.0895238
AL662796.1	0.115183
AL662852.6	0.140436
AL662884.4	0.026738
AL662899.2	0.113703
AL669918.1	0.0818182
AL672142.1	0.0996885
AL691442.1	0.0456491
AL713999.2	0.0771277
AL772284.1	0.0359343
AL845331.1	0.1093
AL929554.1	0.089109
AL929561.10	0.140436
ALAD	0.078629
ALAS1	0.104058
ALAS2	0.0932203
ALB	0.143794
ALCAM	0.130782
ALDH16A1	0.0444352
ALDH18A1	0.115498
ALDH1A1	0.145515
ALDH1A2	0.127249
ALDH1A3	0.0845254
ALDH1B1	0.0811333
ALDH1L1	0.0850986
ALDH1L2	0.133887
ALDH2	0.0882163
ALDH3A1	0.0646583
ALDH3A2	0.153054
ALDH3B1	0.0576103
ALDH3B2	0.0579084
ALDH4A1	0.0615021
ALDH5A1	0.104496
ALDH6A1	0.139031
ALDH7A1	0.102941
ALDH8A1	0.0950103
ALDH9A1	0.131105
ALDOA	0.0660037
ALDOB	0.0873685
ALDOC	0.083181
ALG10B	0.0803443
ALG10	0.229416
ALG11	0.231527
ALG12	0.192828
ALG13	0.0668486
ALG14	0.149092
ALG1L2	0.14
ALG1L	0.0923624
ALG1	0.0772797
ALG2	0.129763
ALG3	0.0858663
ALG5	0.150924
ALG6	0.221274
ALG8	0.199367
ALG9	0.180787
ALKAL1	0.0761004
ALKAL2	0.107969
ALKBH1	0.134078
ALKBH2	0.0958084
ALKBH3	0.0866242
ALKBH4	0.0976744
ALKBH5	0.0506608
ALKBH6	0.0481419
ALKBH7	0.0474861
ALKBH8	0.0511279
ALK	0.148947
ALLC	0.12
ALMS1	0.127706
ALOX12B	0.0813662
ALOX12	0.0821853
ALOX15B	0.0789738
ALOX15	0.0669951
ALOX5AP	0.0894269
ALOX5	0.127835
ALOXE3	0.0725995
ALPG	0.0506883
ALPI	0.0542245
ALPK1	0.118907
ALPK2	0.107647
ALPK3	0.0484659
ALPL	0.0584615
ALPP	0.0522713
ALS2CL	0.129097
ALS2	0.0499825
ALX1	0.115306
ALX3	0.0514064
ALX4	0.0469636
ALYREF	0.0730479
AMACR	0.117596
AMBN	0.128816
AMBP	0.0756143
AMBRA1	0.0843906
AMD1	0.185696
AMDHD1	0.120313
AMDHD2	0.0568613
AMELX	0.0834914
AMELY	0.0865052
AMER1	0.0813032
AMER2	0.0392038
AMER3	0.0402321
AMFR	0.10668
AMHR2	0.0178359
AMH	0.0685648
AMIGO1	0.0715732
AMIGO2	0.141582
AMIGO3	0.0501981
AMMECR1L	0.102897
AMMECR1	0.101931
AMN1	0.0315945
AMN	0.157217
AMOTL1	0.0749876
AMOTL2	0.0650735
AMOT	0.0362937
AMPD1	0.14721
AMPD2	0.0694388
AMPD3	0.0894486
AMPH	0.0928098
AMTN	0.0685384
AMT	0.106518
AMY1A	0.178502
AMY1B	0.178502
AMY1C	0.178502
AMY2A	0.179805
AMY2B	0.180456
AMZ1	0.0347593
AMZ2	0.150881
ANAPC10	0.148954
ANAPC11	0.152603
ANAPC13	0.0748032
ANAPC15	0.129464
ANAPC16	0.0986301
ANAPC1	0.11747
ANAPC2	0.0534846
ANAPC4	0.17601
ANAPC5	0.116895
ANAPC7	0.125232
ANGEL1	0.106095
ANGEL2	0.0859841
ANGPT1	0.156059
ANGPT2	0.138647
ANGPT4	0.124832
ANGPTL1	0.0469887
ANGPTL2	0.135593
ANGPTL3	0.0560433
ANGPTL4	0.167873
ANGPTL5	0.0524591
ANGPTL6	0.189537
ANGPTL7	0.0410765
ANGPTL8	0.0634616
ANG	0.0402685
ANHX	0.0535557
ANK1	0.0648165
ANK2	0.103109
ANK3	0.123658
ANKAR	0.18448
ANKDD1A	0.065051
ANKDD1B	0.104666
ANKEF1	0.153219
ANKFN1	0.120471
ANKFY1	0.0943289
ANKHD1-EIF4EBP3	0.106225
ANKHD1	0.133851
ANKH	0.120942
ANKIB1	0.131233
ANKK1	0.0631258
ANKLE1	0.0507715
ANKLE2	0.0901988
ANKMY1	0.0743363
ANKMY2	0.13283
ANKRA2	0.14559
ANKRD10	0.108446
ANKRD11	0.0895404
ANKRD12	0.0521837
ANKRD13A	0.147705
ANKRD13B	0.12246
ANKRD13C	0.05
ANKRD13D	0.146053
ANKRD16	0.0510441
ANKRD17	0.0623632
ANKRD18A	0.121139
ANKRD18B	0.141034
ANKRD1	0.145305
ANKRD20A1	0.0528993
ANKRD20A2P	0.125051
ANKRD20A3P	0.125455
ANKRD20A4P	0.125455
ANKRD22	0.126265
ANKRD23	0.16
ANKRD24	0.0534351
ANKRD26	0.0339623
ANKRD27	0.133866
ANKRD28	0.0932741
ANKRD29	0.146156
ANKRD2	0.0992556
ANKRD30A	0.134907
ANKRD30BL	0.130684
ANKRD30B	0.110825
ANKRD31	0.15958
ANKRD33B	0.0544919
ANKRD33	0.0316712
ANKRD34A	0.0516779
ANKRD34B	0.139249
ANKRD34C	0.0989421
ANKRD35	0.052579
ANKRD36B	0.127545
ANKRD36C	0.12854
ANKRD36	0.116379
ANKRD37	0.10084
ANKRD39	0.045372
ANKRD40CL	0.114828
ANKRD40	0.104651
ANKRD42	0.146169
ANKRD44	0.127809
ANKRD45	0.12375
ANKRD46	0.151604
ANKRD49	0.133519
ANKRD50	0.154115
ANKRD52	0.0798762
ANKRD53	0.0659554
ANKRD54	0.0454545
ANKRD55	0.100868
ANKRD60	0.0760421
ANKRD61	0.0819672
ANKRD62	0.107484
ANKRD63	0.132583
ANKRD65	0.0288967
ANKRD66	0.028626
ANKRD6	0.135747
ANKRD7	0.174084
ANKRD9	0.0251837
ANKS1A	0.0693302
ANKS1B	0.133508
ANKS3	0.0538071
ANKS4B	0.0933759
ANKS6	0.0646272
ANKUB1	0.129743
ANKZF1	0.0766055
ANLN	0.130705
ANO10	0.0943983
ANO1	0.16448
ANO2	0.10937
ANO3	0.170458
ANO4	0.152788
ANO5	0.184604
ANO6	0.159224
ANO7	0.0614067
ANO8	0.0497567
ANO9	0.0719762
ANOS1	0.0925563
ANP32A	0.0854472
ANP32B	0.115232
ANP32D	0.121519
ANP32E	0.095122
ANPEP	0.0740613
ANTKMT	0.035061
ANTXR1	0.105077
ANTXR2	0.139551
ANTXRL	0.115385
ANXA10	0.135577
ANXA11	0.159137
ANXA13	0.0832158
ANXA1	0.0866729
ANXA2R	0.109972
ANXA2	0.0774527
ANXA3	0.150361
ANXA4	0.112953
ANXA5	0.14657
ANXA6	0.0984661
ANXA7	0.122857
ANXA8L1	0.0923077
ANXA8	0.077484
ANXA9	0.0790742
AOAH	0.116923
AOC1	0.0696231
AOC2	0.0859031
AOC3	0.0763859
AOPEP	0.125882
AOX1	0.138169
AP000295.1	0.164
AP000311.1	0.125344
AP000349.1	0.0536193
AP000350.13	0.0826709
AP000350.4	0.0826709
AP000351.3	0.118182
AP000351.7	0.107586
AP000471.1	0.152709
AP000721.1	0.0627531
AP000781.2	0.0941176
AP000812.3	0.0657217
AP000812.4	0.0617143
AP001054.1	0.0655738
AP001267.5	0.100394
AP001273.2	0.156995
AP001453.3	0.0175658
AP001458.2	0.0535117
AP001781.2	0.163972
AP002495.1	0.100467
AP002512.3	0.151564
AP002748.5	0.0776956
AP003108.2	0.114754
AP003419.1	0.0413223
AP006285.3	0.068792
AP006621.6	0.0340031
AP1AR	0.134361
AP1B1	0.0634288
AP1G1	0.15316
AP1G2	0.0725499
AP1M1	0.0778915
AP1M2	0.0904799
AP1S1	0.102941
AP1S2	0.186047
AP1S3	0.157068
AP2A1	0.0596443
AP2A2	0.0793763
AP2B1	0.163303
AP2M1	0.109411
AP2S1	0.107477
AP3B1	0.144032
AP3B2	0.0676668
AP3D1	0.0638543
AP3M1	0.156051
AP3M2	0.145701
AP3S1	0.19105
AP3S2	0.142857
AP4B1	0.127084
AP4E1	0.171989
AP4M1	0.0874357
AP4S1	0.192067
AP5B1	0.0455235
AP5M1	0.190897
AP5S1	0.0747508
AP5Z1	0.034325
APAF1	0.159449
APBA1	0.0700358
APBA2	0.0628106
APBA3	0.0550087
APBB1IP	0.0644402
APBB1	0.121622
APBB2	0.0988576
APBB3	0.0702228
APC2	0.138319
APCDD1L	0.0378823
APCDD1	0.0667098
APCS	0.0425249
APC	0.126677
APEH	0.0846224
APELA	0.25
APEX1	0.0951883
APEX2	0.0726221
APH1A	0.151448
APH1B	0.170763
API5	0.149273
APIP	0.146978
APLF	0.134853
APLNR	0.0643777
APLN	0.0718039
APLP1	0.056266
APLP2	0.0990833
APMAP	0.1128
APOA1	0.0361146
APOA2	0.0794702
APOA4	0.0378152
APOA5	0.05
APOBEC1	0.144767
APOBEC2	0.139437
APOBEC3A	0.0875371
APOBEC3B	0.106845
APOBEC3C	0.11324
APOBEC3D	0.11014
APOBEC3F	0.106035
APOBEC3G	0.107939
APOBEC3H	0.117851
APOBEC4	0.0875912
APOBR	0.155032
APOB	0.0318433
APOC1	0.086331
APOC2	0.0885246
APOC3	0.0735786
APOC4-APOC2	0.0443864
APOC4	0.0652985
APOD	0.119508
APOE	0.0283316
APOF	0.0887755
APOH	0.154291
APOL1	0.0924437
APOL2	0.0937809
APOL3	0.109272
APOL4	0.109943
APOL5	0.0922367
APOL6	0.0785645
APOLD1	0.0464839
APOM	0.100707
APOOL	0.135906
APOO	0.129032
APPBP2	0.0942907
APPL1	0.171315
APPL2	0.155002
APP	0.129388
APRT	0.0516606
APTX	0.110854
AQP10	0.0716935
AQP11	0.0773481
AQP12A	0.111656
AQP12B	0.0507329
AQP1	0.0476706
AQP2	0.0588957
AQP3	0.0979499
AQP4	0.143151
AQP5	0.0727729
AQP6	0.0707547
AQP7	0.105058
AQP8	0.0802548
AQP9	0.146562
AQR	0.163787
ARAF	0.0760319
ARAP1	0.075451
ARAP2	0.0566768
ARAP3	0.159953
ARCN1	0.0662494
ARC	0.0260504
AREG	0.135505
AREL1	0.122691
ARF1	0.133144
ARF3	0.0678899
ARF4	0.0954129
ARF5	0.160517
ARF6	0.0830259
ARFGAP1	0.0872865
ARFGAP2	0.0659164
ARFGAP3	0.083052
ARFGEF1	0.135484
ARFGEF2	0.161831
ARFGEF3	0.124323
ARFIP1	0.0818919
ARFIP2	0.159679
ARFRP1	0.075122
ARG1	0.0729367
ARG2	0.111895
ARGFX	0.131579
ARGLU1	0.118268
ARHGAP10	0.0523751
ARHGAP11A	0.0788476
ARHGAP11B	0.124576
ARHGAP12	0.153045
ARHGAP15	0.153176
ARHGAP17	0.14849
ARHGAP18	0.135249
ARHGAP19	0.0904189
ARHGAP1	0.130085
ARHGAP20	0.13529
ARHGAP21	0.126993
ARHGAP22	0.121951
ARHGAP23	0.0491413
ARHGAP24	0.0469274
ARHGAP25	0.106253
ARHGAP26	0.0828556
ARHGAP27	0.110066
ARHGAP28	0.0151707
ARHGAP29	0.129225
ARHGAP30	0.149009
ARHGAP31	0.0583995
ARHGAP32	0.081449
ARHGAP33	0.11065
ARHGAP35	0.0507569
ARHGAP36	0.127139
ARHGAP39	0.115034
ARHGAP40	0.0393725
ARHGAP42	0.040493
ARHGAP44	0.0652419
ARHGAP45	0.174807
ARHGAP4	0.0791738
ARHGAP5	0.0378299
ARHGAP6	0.178128
ARHGAP8	0.0786177
ARHGAP9	0.0774264
ARHGDIA	0.0621669
ARHGDIB	0.04886
ARHGDIG	0.0892562
ARHGEF10L	0.0398819
ARHGEF10	0.0519136
ARHGEF11	0.0917203
ARHGEF12	0.0536598
ARHGEF15	0.071366
ARHGEF16	0.133275
ARHGEF17	0.0538614
ARHGEF18	0.0469704
ARHGEF19	0.0526571
ARHGEF1	0.0554643
ARHGEF25	0.0473422
ARHGEF26	0.0669598
ARHGEF28	0.0780712
ARHGEF2	0.102103
ARHGEF33	0.123504
ARHGEF35	0.0955696
ARHGEF37	0.0899694
ARHGEF38	0.0811554
ARHGEF39	0.0636408
ARHGEF3	0.112291
ARHGEF40	0.0605759
ARHGEF4	0.0530888
ARHGEF5	0.050669
ARHGEF6	0.071354
ARHGEF7	0.130901
ARHGEF9	0.099197
ARID1A	0.109677
ARID1B	0.0735015
ARID2	0.0695913
ARID3A	0.137825
ARID3B	0.0437956
ARID3C	0.0725327
ARID4A	0.0541195
ARID4B	0.134885
ARID5A	0.126714
ARID5B	0.0409193
ARIH1	0.101234
ARIH2	0.114764
ARL10	0.0999324
ARL11	0.174312
ARL13A	0.0463216
ARL13B	0.0525423
ARL14EPL	0.108163
ARL14EP	0.108808
ARL14	0.124567
ARL15	0.162404
ARL16	0.115721
ARL17A	0.141694
ARL17B	0.074199
ARL1	0.114447
ARL2BP	0.161804
ARL2	0.0703972
ARL3	0.171079
ARL4A	0.127737
ARL4C	0.152824
ARL4D	0.0528925
ARL5A	0.0495868
ARL5B	0.172542
ARL5C	0.163265
ARL6IP1	0.113172
ARL6IP4	0.175
ARL6IP5	0.140753
ARL6IP6	0.0418973
ARL6	0.150177
ARL8A	0.117647
ARL8B	0.0910714
ARL9	0.139286
ARMC10	0.148248
ARMC12	0.143868
ARMC1	0.135791
ARMC2	0.068903
ARMC3	0.130435
ARMC4	0.144767
ARMC5	0.139119
ARMC6	0.0420378
ARMC7	0.0601398
ARMC8	0.0620805
ARMC9	0.139153
ARMCX1	0.118177
ARMCX2	0.124173
ARMCX3	0.101159
ARMCX4	0.160667
ARMCX5-GPRASP2	0.0922584
ARMCX5	0.132458
ARMCX6	0.142422
ARMH1	0.133038
ARMH2	0.136232
ARMH3	0.16763
ARMH4	0.161074
ARMS2	0.106282
ARMT1	0.0681114
ARNT2	0.190189
ARNTL2	0.106796
ARNTL	0.0966094
ARNT	0.133191
ARPC1A	0.155719
ARPC1B	0.109712
ARPC2	0.058941
ARPC3	0.124168
ARPC4-TTLL3	0.141791
ARPC4	0.116601
ARPC5L	0.079382
ARPC5	0.0969828
ARPIN-AP3S2	0.0845987
ARPIN	0.0617647
ARPP19	0.0945946
ARPP21	0.0946746
ARR3	0.0972108
ARRB1	0.0891938
ARRB2	0.0746754
ARRDC1	0.0675346
ARRDC2	0.0607225
ARRDC3	0.0490597
ARRDC4	0.145498
ARRDC5	0.117834
ARSA	0.0924124
ARSB	0.0555919
ARSD	0.0955653
ARSF	0.0999439
ARSG	0.115688
ARSH	0.0737327
ARSI	0.113152
ARSJ	0.0672908
ARSK	0.118399
ARSL	0.173292
ART1	0.109667
ART3	0.0712106
ART4	0.153218
ART5	0.13983
ARTN	0.0902857
ARV1	0.0166163
ARVCF	0.164417
ARX	0.03982
AR	0.0242891
AS3MT	0.135759
ASAH1	0.153122
ASAH2B	0.145871
ASAH2	0.149378
ASAP1	0.105701
ASAP2	0.0983443
ASAP3	0.0601254
ASB10	0.0625621
ASB11	0.0488751
ASB12	0.101322
ASB13	0.108787
ASB14	0.0610048
ASB15	0.144073
ASB16	0.142129
ASB17	0.0352681
ASB18	0.179256
ASB1	0.0528571
ASB2	0.0555871
ASB3	0.172237
ASB4	0.126563
ASB5	0.143579
ASB6	0.074199
ASB7	0.129854
ASB8	0.101617
ASB9	0.10533
ASCC1	0.146438
ASCC2	0.0835899
ASCC3	0.206439
ASCL1	0.0394367
ASCL2	0.0189329
ASCL3	0.102752
ASCL4	0.0287908
ASCL5	0.0403225
ASDURF	0.117241
ASF1A	0.159609
ASF1B	0.0756579
ASGR1	0.0331429
ASGR2	0.0590962
ASH1L	0.127961
ASH2L	0.121421
ASIC1	0.0713458
ASIC2	0.0869309
ASIC3	0.05943
ASIC4	0.0601793
ASIC5	0.174687
ASIP	0.0502512
ASL	0.0659972
ASMTL	0.0810029
ASMT	0.0589812
ASNSD1	0.173294
ASNS	0.189021
ASPA	0.179596
ASPDH	0.0634328
ASPG	0.0402843
ASPHD1	0.11796
ASPHD2	0.0494881
ASPH	0.0820559
ASPM	0.170482
ASPN	0.180385
ASPRV1	0.071775
ASPSCR1	0.051174
ASRGL1	0.0799136
ASS1	0.0807754
ASTE1	0.147621
ASTL	0.0671814
ASTN1	0.0816604
ASTN2	0.0711044
ASXL1	0.0880694
ASXL2	0.0906938
ASXL3	0.114587
ASZ1	0.171689
ATAD1	0.159447
ATAD2B	0.152205
ATAD2	0.148537
ATAD3A	0.0514706
ATAD3B	0.0537514
ATAD3C	0.0647773
ATAD5	0.15215
ATAT1	0.08991
ATCAY	0.0717489
ATE1	0.136889
ATF1	0.116564
ATF2	0.119974
ATF3	0.065625
ATF4	0.0900474
ATF5	0.0412736
ATF6B	0.130219
ATF6	0.0682141
ATF7-NPFF	0.0799449
ATF7IP2	0.118573
ATF7IP	0.152667
ATF7	0.0819554
ATG101	0.166163
ATG10	0.0731707
ATG12	0.107143
ATG13	0.126851
ATG14	0.0987821
ATG16L1	0.101949
ATG16L2	0.0457235
ATG2A	0.0495185
ATG2B	0.157633
ATG3	0.144068
ATG4A	0.154455
ATG4B	0.0989346
ATG4C	0.196221
ATG4D	0.0533708
ATG5	0.183797
ATG7	0.13202
ATG9A	0.0857483
ATG9B	0.0591204
ATIC	0.129921
ATL1	0.150358
ATL2	0.158195
ATL3	0.155077
ATMIN	0.17132
ATM	0.110482
ATN1	0.0512318
ATOH1	0.056391
ATOH7	0.0414848
ATOH8	0.0352331
ATOX1	0.0873787
ATP10A	0.0797955
ATP10B	0.106727
ATP10D	0.145794
ATP11A	0.107133
ATP11B	0.184546
ATP11C	0.171277
ATP12A	0.113165
ATP13A1	0.0653374
ATP13A2	0.0525127
ATP13A3	0.190522
ATP13A4	0.134682
ATP13A5	0.142779
ATP1A1	0.119179
ATP1A2	0.0852384
ATP1A3	0.059761
ATP1A4	0.107154
ATP1B1	0.139407
ATP1B2	0.0917431
ATP1B3	0.166865
ATP1B4	0.117428
ATP23	0.148649
ATP2A1	0.0785358
ATP2A2	0.121283
ATP2A3	0.0582713
ATP2B1	0.163572
ATP2B2	0.076119
ATP2B3	0.0701802
ATP2B4	0.110763
ATP2C1	0.163166
ATP2C2	0.093662
ATP4A	0.0769231
ATP4B	0.0662857
ATP5F1A	0.137267
ATP5F1B	0.12146
ATP5F1C	0.143337
ATP5F1D	0.0494071
ATP5F1E	0.0774193
ATP5IF1	0.096875
ATP5MC1	0.136585
ATP5MC2	0.112941
ATP5MC3	0.156542
ATP5MD	0.159091
ATP5ME	0.0717703
ATP5MF-PTCD1	0.0985915
ATP5MF	0.0555803
ATP5MGL	0.128617
ATP5MG	0.112583
ATP5MPL	0.164773
ATP5PB	0.125974
ATP5PD	0.138144
ATP5PF	0.165644
ATP5PO	0.123245
ATP6AP1L	0.0786119
ATP6AP1	0.127596
ATP6AP2	0.165872
ATP6V0A1	0.156598
ATP6V0A2	0.143191
ATP6V0A4	0.1364
ATP6V0B	0.111345
ATP6V0C	0.0877945
ATP6V0D1	0.0909952
ATP6V0D2	0.154943
ATP6V0E1	0.142132
ATP6V0E2	0.0816327
ATP6V1A	0.138154
ATP6V1B1	0.0895522
ATP6V1B2	0.135505
ATP6V1C1	0.155923
ATP6V1C2	0.105222
ATP6V1D	0.135935
ATP6V1E1	0.120588
ATP6V1E2	0.101471
ATP6V1FNB	0.100279
ATP6V1F	0.0660377
ATP6V1G1	0.0786517
ATP6V1G2	0.0449438
ATP6V1G3	0.0893854
ATP6V1H	0.143349
ATP7A	0.155486
ATP7B	0.106436
ATP8A1	0.161496
ATP8A2	0.135054
ATP8B1	0.125
ATP8B2	0.116079
ATP8B3	0.0679139
ATP8B4	0.173002
ATP9A	0.0957953
ATP9B	0.114369
ATPAF1	0.0834312
ATPAF2	0.0845528
ATPSCKMT	0.148325
ATRAID	0.176078
ATRIP	0.108853
ATRNL1	0.0858762
ATRN	0.12637
ATRX	0.160184
ATR	0.149773
ATXN10	0.0563956
ATXN1L	0.142257
ATXN1	0.0831319
ATXN2L	0.0973312
ATXN2	0.0681747
ATXN3L	0.144565
ATXN3	0.155576
ATXN7L1	0.0933532
ATXN7L2	0.0818181
ATXN7L3B	0.0465867
ATXN7L3	0.104506
ATXN7	0.119454
AUH	0.10515
AUNIP	0.112768
AUP1	0.0819805
AURKAIP1	0.137903
AURKA	0.0450751
AURKB	0.0829315
AURKC	0.0979548
AUTS2	0.0582165
AVEN	0.0900735
AVIL	0.0915006
AVL9	0.144399
AVPI1	0.0323887
AVPR1A	0.0361174
AVPR1B	0.0851911
AVPR2	0.0627944
AVP	0.058296
AWAT1	0.107505
AWAT2	0.125874
AXDND1	0.151086
AXIN1	0.0544822
AXIN2	0.0738839
AXL	0.064456
AZGP1	0.0747767
AZI2	0.140401
AZIN1	0.185735
AZIN2	0.0839363
AZU1	0.0596027
B2M	0.121311
B3GALNT1	0.18995
B3GALNT2	0.108163
B3GALT1	0.153061
B3GALT2	0.158517
B3GALT4	0.0554577
B3GALT5	0.124464
B3GALT6	0.0171891
B3GAT1	0.0378486
B3GAT2	0.0607621
B3GAT3	0.0546177
B3GLCT	0.147727
B3GNT10	0.174932
B3GNT2	0.130763
B3GNT3	0.067084
B3GNT4	0.0739436
B3GNT5	0.176056
B3GNT6	0.0413223
B3GNT7	0.0564315
B3GNT8	0.0435876
B3GNT9	0.0695365
B3GNTL1	0.0829493
B4GALNT1	0.0555902
B4GALNT2	0.0935294
B4GALNT3	0.0644192
B4GALNT4	0.0474511
B4GALT1	0.105351
B4GALT2	0.0713693
B4GALT3	0.0838272
B4GALT4	0.126692
B4GALT5	0.13036
B4GALT6	0.173618
B4GALT7	0.0539166
B4GAT1	0.0681636
B9D1	0.0765472
B9D2	0.0702088
BAALC	0.0537191
BAAT	0.137739
BABAM1	0.0768452
BABAM2	0.151173
BACE1	0.0843854
BACE2	0.1
BACH1	0.131222
BACH2	0.08
BAD	0.0474308
BAG1	0.099711
BAG2	0.12126
BAG3	0.0526926
BAG4	0.102695
BAG5	0.122115
BAG6	0.0763314
BAHCC1	0.0304115
BAHD1	0.0495303
BAIAP2L1	0.0479233
BAIAP2L2	0.108143
BAIAP2	0.0471881
BAIAP3	0.0479933
BAK1	0.0956522
BAMBI	0.104859
BANF1	0.0817844
BANF2	0.113971
BANK1	0.140008
BANP	0.0609365
BAP1	0.0683841
BARD1	0.133733
BARHL1	0.0457782
BARHL2	0.0739467
BARX1	0.0405759
BARX2	0.0595948
BASP1	0.0102489
BATF2	0.0397878
BATF3	0.0351942
BATF	0.0391645
BAX	0.0823171
BAZ1A	0.137259
BAZ1B	0.103572
BAZ2A	0.0805047
BAZ2B	0.120253
BBC3	0.0688525
BBIP1	0.113208
BBOF1	0.126495
BBOX1	0.155632
BBS10	0.0763616
BBS12	0.182865
BBS1	0.164634
BBS2	0.156582
BBS4	0.12508
BBS5	0.191219
BBS7	0.161155
BBS9	0.161472
BBX	0.117168
BCAM	0.0402969
BCAN	0.0526508
BCAP29	0.175172
BCAP31	0.0986487
BCAR1	0.0401991
BCAR3	0.0750908
BCAS1	0.0690789
BCAS2	0.134417
BCAS3	0.120962
BCAS4	0.0551181
BCAT1	0.136207
BCAT2	0.066214
BCCIP	0.137813
BCDIN3D	0.124146
BCHE	0.179204
BCKDHA	0.0725505
BCKDHB	0.157046
BCKDK	0.0791599
BCL10	0.122755
BCL11A	0.0744282
BCL11B	0.0360178
BCL2A1	0.0653686
BCL2L10	0.149905
BCL2L11	0.0898716
BCL2L12	0.0798046
BCL2L13	0.110577
BCL2L14	0.0647411
BCL2L15	0.0878517
BCL2L1	0.116095
BCL2L2-PABPN1	0.123529
BCL2L2	0.0636833
BCL2	0.084915
BCL3	0.0469208
BCL6B	0.075
BCL6	0.0535094
BCL7A	0.068038
BCL7B	0.0559211
BCL7C	0.0490046
BCL9L	0.0929907
BCL9	0.0531229
BCLAF1	0.121502
BCLAF3	0.147727
BCO1	0.115642
[truncated: 17,982 more rows]

## Sheet: 3’UTRs 
Gene name	UU+UA ratio
A1BG	0.138738
A1CF	0.211304
A2M	0.149123
A4GALT	0.0586702
A4GNT	0.158182
AAAS	0.392857
AACS	0.107735
AADACL2	0.298413
AADACL3	0.220353
AADACL4	0.120883
AADAC	0.135294
AADAT	0.211347
AAGAB	0.171853
AAK1	0.195489
AAMDC	0.0740741
AAMP	0.119107
AANAT	0.0547946
AAR2	0.10278
AARD	0.141737
AARS1	0.104265
AARS2	0.076033
AASDHPPT	0.306306
AASDH	0.237269
AASS	0.161883
AATF	0.266667
AATK	0.079566
ABAT	0.126473
ABCA10	0.204655
ABCA12	0.260073
ABCA13	0.142071
ABCA1	0.159403
ABCA2	0.0576369
ABCA3	0.0643939
ABCA4	0.0746269
ABCA5	0.275039
ABCA6	0.255555
ABCA7	0.0205479
ABCA8	0.238636
ABCA9	0.209677
ABCB10	0.232376
ABCB11	0.252506
ABCB1	0.120676
ABCB4	0.347826
ABCB6	0.133333
ABCB7	0.237828
ABCB8	0.0188679
ABCB9	0.0806101
ABCC10	0.132693
ABCC11	0.135135
ABCC12	0.154
ABCC1	0.1417
ABCC3	0.137833
ABCC5	0.160911
ABCC6	0.100529
ABCC8	0.171429
ABCC9	0.241955
ABCD1	0.0314034
ABCD2	0.236978
ABCD3	0.0988372
ABCD4	0.165407
ABCE1	0.230256
ABCF1	0.130488
ABCF2-H2BE1	0.108213
ABCF2	0.0386266
ABCF3	0.0718955
ABCG1	0.155112
ABCG2	0.222505
ABCG8	0.13579
ABHD10	0.253731
ABHD11	0.242406
ABHD12B	0.0668103
ABHD12	0.0619047
ABHD13	0.145937
ABHD14A-ACY1	0.249626
ABHD14A	0.0508475
ABHD14B	0.064257
ABHD15	0.101751
ABHD16A	0.10929
ABHD16B	0.171875
ABHD17A	0.0810811
ABHD17B	0.0807175
ABHD17C	0.222766
ABHD18	0.2168
ABHD1	0.210162
ABHD2	0.141682
ABHD3	0.278665
ABHD4	0.112403
ABHD5	0.144578
ABHD6	0.132231
ABHD8	0.047259
ABI1	0.238351
ABI2	0.185477
ABI3BP	0.0667976
ABI3	0.257981
ABITRAM	0.177585
ABL1	0.0894023
ABL2	0.186427
ABLIM1	0.0859729
ABLIM2	0.0640466
ABLIM3	0.110903
ABRACL	0.0526316
ABRAXAS1	0.205409
ABRAXAS2	0.241206
ABRA	0.190783
ABR	0.2059
ABT1	0.180602
ABTB1	0.0644444
ABTB2	0.102931
ACAA1	0.0744048
ACAA2	0.197384
ACACB	0.111111
ACAD10	0.0656
ACAD11	0.165259
ACAD8	0.17226
ACAD9	0.108696
ACADL	0.204436
ACADM	0.280605
ACADSB	0.0339892
ACADS	0.181698
ACADVL	0.0655502
ACAN	0.0877193
ACAP1	0.0617284
ACAP2	0.234396
ACAP3	0.0537542
ACAT1	0.235849
ACAT2	0.205674
ACBD3	0.245078
ACBD4	0.0728477
ACBD5	0.0789474
ACBD6	0.159091
ACBD7	0.177472
ACCSL	0.11036
ACCS	0.0535714
ACD	0.129032
ACE2	0.0626242
ACER1	0.15729
ACER2	0.0735552
ACER3	0.157923
ACE	0.191299
ACHE	0.0730594
ACIN1	0.148276
ACKR1	0.142857
ACKR2	0.14742
ACKR3	0.230288
ACKR4	0.223806
ACLY	0.193042
ACMSD	0.231214
ACO1	0.142366
ACO2	0.138889
ACOD1	0.145705
ACOT11	0.228571
ACOT12	0.0657895
ACOT13	0.193955
ACOT1	0.153936
ACOT2	0.269504
ACOT4	0.153153
ACOT6	0.1875
ACOT7	0.104938
ACOT8	0.103448
ACOT9	0.144144
ACOX1	0.176527
ACOX2	0.183908
ACOX3	0.144543
ACOXL	0.157095
ACP1	0.178937
ACP2	0.0802469
ACP3	0.148828
ACP4	0.0666667
ACP5	0.0601719
ACP6	0.122449
ACP7	0.0815139
ACRBP	0.137405
ACRV1	0.131068
ACR	0.200803
ACSBG1	0.159748
ACSF2	0.0739436
ACSF3	0.0622223
ACSL1	0.172008
ACSL3	0.217828
ACSL4	0.243032
ACSL5	0.193707
ACSL6	0.195652
ACSM1	0.141129
ACSM2A	0.241071
ACSM2B	0.120272
ACSM3	0.236842
ACSM4	0.225714
ACSM5	0.138766
ACSM6	0.167832
ACSS1	0.124672
ACSS2	0.108434
ACSS3	0.259669
ACTA1	0.150198
ACTA2	0.168919
ACTBL2	0.119392
ACTB	0.254814
ACTC1	0.20442
ACTG1	0.165869
ACTG2	0.152249
ACTL10	0.0865052
ACTL6A	0.312661
ACTL6B	0.108108
ACTL7A	0.072
ACTL7B	0.138298
ACTL8	0.158379
ACTL9	0.04
ACTN1	0.184615
ACTN2	0.207857
ACTN3	0.0629067
ACTN4	0.0802412
ACTR10	0.252768
ACTR1A	0.0881813
ACTR1B	0.0925926
ACTR2	0.23749
ACTR3B	0.235992
ACTR3C	0.174757
ACTR3	0.142132
ACTR5	0.13229
ACTR6	0.271653
ACTR8	0.168281
ACTRT1	0.150443
ACTRT2	0.097561
ACTRT3	0.182353
ACVR1B	0.208103
ACVR1C	0.11965
ACVR1	0.233706
ACVR2A	0.217931
ACVR2B	0.176063
ACVRL1	0.0826915
ACY1	0.092437
ACY3	0.0654761
ACYP1	0.29
ACYP2	0.173684
ADA2	0.0900321
ADAD1	0.139246
ADAD2	0.25
ADAL	0.0680628
ADAM10	0.191617
ADAM11	0.205334
ADAM12	0.0664754
ADAM15	0.0904458
ADAM17	0.0588236
ADAM18	0.223669
ADAM19	0.185484
ADAM20	0.126235
ADAM21	0.224771
ADAM22	0.228814
ADAM23	0.155556
ADAM28	0.199486
ADAM29	0.208071
ADAM30	0.0837696
ADAM32	0.169767
ADAM33	0.102564
ADAM7	0.0698381
ADAM8	0.184676
ADAM9	0.0859951
ADAMDEC1	0.218699
ADAMTS10	0.231093
ADAMTS12	0.189797
ADAMTS13	0.0523076
ADAMTS14	0
ADAMTS15	0.131707
ADAMTS16	0.0617518
ADAMTS17	0.085016
ADAMTS18	0.120172
ADAMTS19	0.125843
ADAMTS1	0.182813
ADAMTS20	0.223361
ADAMTS2	0.10853
ADAMTS3	0.230994
ADAMTS4	0.209603
ADAMTS5	0.0933852
ADAMTS7	0.213703
ADAMTS8	0.130841
ADAMTS9	0.0835962
ADAMTSL1	0.189642
ADAMTSL2	0.138335
ADAMTSL3	0.0474006
ADAMTSL4	0.207862
ADAMTSL5	0.0869565
ADAP1	0.121976
ADAP2	0.0421569
ADARB1	0.0847108
ADARB2	0.140102
ADAR	0.115543
ADAT1	0.0926276
ADAT2	0.150235
ADAT3	0.189343
ADA	0.0576272
ADCK1	0.138101
ADCK2	0.117647
ADCK5	0.0419162
ADCY10	0.0952851
ADCY1	0.206185
ADCY2	0.128389
ADCY3	0.139108
ADCY4	0.0757575
ADCY5	0.0344828
ADCY6	0.0942061
ADCY7	0.150419
ADCY8	0.477273
ADCY9	0.119193
ADCYAP1R1	0.0993944
ADD1	0.102001
ADD2	0.137199
ADD3	0.229188
ADGRA1	0.0596394
ADGRA2	0.0858268
ADGRB1	0.0459184
ADGRB2	0.0794702
ADGRB3	0.22186
ADGRD1	0.092517
ADGRE1	0.125874
ADGRE2	0.149623
ADGRE3	0.155556
ADGRE5	0.0798669
ADGRF5	0.192529
ADGRG1	0.0711793
ADGRG2	0.180539
ADGRG3	0.0578603
ADGRG4	0.159091
ADGRG5	0.0923913
ADGRG6	0.20777
ADGRG7	0.243187
ADGRL1	0.0728667
ADGRL2	0.195238
ADGRL4	0.226782
ADGRV1	0.175373
ADH1A	0.169291
ADH1B	0.170502
ADH4	0.192848
ADH5	0.210709
ADH6	0.181818
ADH7	0.24605
ADHFE1	0.112751
ADI1	0.18797
ADIG	0.107843
ADIPOQ	0.173763
ADIPOR1	0.181081
ADIPOR2	0.136486
ADIRF	0.0481928
ADK	0.218391
ADM2	0.123179
ADM5	0.0469457
ADM	0.0740741
ADNP2	0.201896
ADNP	0.216146
ADORA1	0.198388
ADORA2A	0.0565535
ADORA2B	0.0888119
ADORA3	0.17866
ADO	0.15
ADPGK	0.168898
ADPRHL1	0.150048
ADPRH	0.102157
ADPRM	0.217918
ADPRS	0.100917
ADRA1A	0.119639
ADRA1B	0.0732178
ADRA1D	0.109866
ADRA2A	0.144841
ADRA2B	0.0942709
ADRA2C	0.0716981
ADRB1	0.183994
ADRB2	0.238616
ADRB3	0.113284
ADRM1	0.14
ADSL	0.230769
ADSS1	0.140523
ADSS2	0.251146
ADTRP	0.222222
AEBP1	0.0436241
AEBP2	0.242882
AEN	0.116314
AFAP1L1	0.131709
AFAP1L2	0.140322
AFAP1	0.199671
AFDN	0.153846
AFF1	0.201274
AFF2	0.174169
AFF3	0.172634
AFF4	0.213314
AFG1L	0.180699
AFG3L2	0.129032
AFMID	0.133683
AFP	0.214286
AFTPH	0.246646
AGAP1	0.22508
AGAP2	0.112255
AGAP3	0.0767025
AGAP5	0.0482353
AGAP6	0.194719
AGAP9	0.198718
AGA	0.158249
AGBL1	0.113744
AGBL2	0.193437
AGBL3	0.155963
AGBL5	0.153846
AGER	0.12069
AGFG1	0.233894
AGFG2	0.0855019
AGGF1	0.209995
AGL	0.242821
AGMAT	0.133265
AGMO	0.186143
AGO1	0.163768
AGO2	0.165811
AGO3	0.21229
AGO4	0.180672
AGPAT1	0.0912512
AGPAT2	0.0263158
AGPAT3	0.107521
AGPAT4	0.123402
AGPAT5	0.214876
AGPS	0.227563
AGR2	0.22093
AGR3	0.248521
AGRN	0.0608466
AGRP	0.046875
AGTPBP1	0.150729
AGTR1	0.223592
AGTR2	0.208568
AGTRAP	0.238601
AGT	0.0572917
AGXT2	0.11323
AGXT	0.149351
AHCTF1	0.23843
AHCYL1	0.121569
AHCYL2	0.210452
AHCY	0.174724
AHI1	0.186553
AHNAK2	0.160237
AHNAK	0.10754
AHRR	0.23329
AHR	0.0905672
AHSA1	0.130631
AHSG	0.127371
AHSP	0.0810811
AICDA	0.159016
AIDA	0.196913
AIF1L	0.108333
AIF1	0.0999645
AIFM1	0.175258
AIFM2	0.112802
AIFM3	0.0518293
AIG1	0.10274
AIMP1	0.27193
AIMP2	0.260563
AIPL1	0.119266
AIP	0.117955
AIRE	0.0891304
AJM1	0.0364261
AJUBA	0.165122
AK1	0
AK2	0.151119
AK3	0.22043
AK4	0.178817
AK6	0.212575
AK7	0.22807
AK8	0.0550458
AK9	0.199671
AKAIN1	0.188302
AKAP10	0.0710281
AKAP11	0.193347
AKAP13	0.244296
AKAP14	0.0944206
AKAP17A	0.212963
AKAP1	0.136216
AKAP3	0.136364
AKAP4	0.0989011
AKAP5	0.0714286
AKAP6	0.199924
AKAP7	0.207411
AKAP8L	0.168084
AKAP8	0.0704225
AKAP9	0.241715
AKIP1	0.174129
AKIRIN1	0.175439
AKIRIN2	0.241848
AKNA	0.0912162
AKR1A1	0.0869565
AKR1B10	0.140162
AKR1B1	0.170808
AKR1C1	0.148195
AKR1C2	0.177649
AKR1C3	0.131868
AKR1C4	0.111702
AKR1D1	0.171133
AKR1E2	0.112994
AKR7A2	0.15444
AKR7A3	0.178344
AKT1S1	0.117054
AKT1	0.0877993
AKT2	0
AKTIP	0.212209
ALAD	0.108707
ALAS1	0.244755
ALAS2	0.111111
ALB	0.210654
ALDH16A1	0.11512
ALDH18A1	0.180488
ALDH1A1	0.225746
ALDH1A2	0.153367
ALDH1A3	0.189525
ALDH1B1	0.159057
ALDH1L1	0.0361991
ALDH1L2	0.182171
ALDH2	0.126697
ALDH3A1	0.051948
ALDH3A2	0.142363
ALDH3B1	0.0673653
ALDH3B2	0.0704091
ALDH4A1	0.0773068
ALDH5A1	0.155409
ALDH6A1	0.199187
ALDH7A1	0.166827
ALDH8A1	0.15573
ALDH9A1	0.17407
ALDOA	0.0538922
ALDOC	0.0962963
ALG10B	0.121746
ALG10	0.209957
ALG11	0.237922
ALG12	0.133959
ALG13	0.0670732
ALG14	0.265116
ALG1L2	0.166551
ALG1	0.0597014
ALG2	0.1792
ALG3	0.0943396
ALG5	0.280788
ALG6	0.22389
ALG8	0.176471
ALG9	0.107143
ALKAL1	0.175947
ALKAL2	0.290435
ALKBH1	0.169231
ALKBH2	0.19403
ALKBH3	0.375
ALKBH4	0.110266
ALKBH5	0.0969697
ALKBH6	0.165061
ALKBH7	0.0595238
ALKBH8	0.0724637
ALK	0.114086
ALLC	0.140187
ALMS1	0.113626
ALOX12	0.151515
ALOX15B	0.164706
ALOX15	0.0739437
ALOX5AP	0.130536
ALOX5	0.175548
ALOXE3	0.0557769
ALPG	0.0665874
ALPI	0.0740972
ALPK1	0.206323
ALPK2	0.133913
ALPK3	0.103943
ALPL	0.0661157
ALPP	0.0603843
ALS2CL	0.178775
ALS2	0.0684105
ALX1	0.237013
ALX3	0.0870069
ALX4	0.0829368
AMACR	0.158183
AMBN	0.240574
AMBP	0.036036
AMBRA1	0.0705314
AMD1	0.217121
AMDHD1	0.236301
AMDHD2	0.0559741
AMELX	0.171429
AMELY	0.191781
AMER1	0.139257
AMER2	0.205834
AMER3	0.0981295
AMFR	0.175824
AMHR2	0.0608696
AMH	0.111111
AMIGO1	0.120541
AMIGO2	0.196408
AMIGO3	0.0454951
AMMECR1L	0.214632
AMMECR1	0.150736
AMN1	0.0621118
AMN	0.244617
AMOTL2	0.187792
AMOT	0.13916
AMPD1	0.0833333
AMPD2	0.0768374
AMPH	0.15903
AMTN	0.107753
AMT	0.227437
AMY1A	0.181818
AMY1B	0.181818
AMY1C	0.16129
AMY2B	0.214286
AMZ1	0.0868493
AMZ2	0.178378
ANAPC10	0.16
ANAPC11	0.327103
ANAPC13	0.0899471
ANAPC15	0.197055
ANAPC16	0.0750853
ANAPC1	0.162596
ANAPC2	0.0127388
ANAPC4	0.217391
ANAPC5	0.24359
ANAPC7	0.12148
ANGEL1	0.129943
ANGEL2	0.127408
ANGPT1	0.23373
ANGPT2	0.217281
ANGPT4	0
ANGPTL1	0.102975
ANGPTL2	0.213434
ANGPTL3	0.127124
ANGPTL4	0.252174
ANGPTL5	0.0414079
ANGPTL6	0.31457
ANGPTL7	0.088
ANGPTL8	0.15465
ANG	0.0431373
ANHX	0.104895
ANK1	0.0807677
ANK3	0.195376
ANKAR	0.238095
ANKDD1A	0.199068
ANKEF1	0.208176
ANKFN1	0.153061
ANKFY1	0.14329
ANKHD1-EIF4EBP3	0.153221
ANKH	0.0996979
ANKIB1	0.227702
ANKK1	0.0810811
ANKLE1	0.0924062
ANKLE2	0.172037
ANKMY1	0.107527
ANKMY2	0.179409
ANKRA2	0.292079
ANKRD10	0.204161
ANKRD11	0.22354
ANKRD12	0.119244
ANKRD13A	0.206669
ANKRD13B	0.162138
ANKRD13C	0.0636672
ANKRD13D	0.24476
ANKRD16	0.0420631
ANKRD17	0.060606
ANKRD18A	0.226103
ANKRD18B	0.247059
ANKRD1	0.25625
ANKRD20A1	0.0961538
ANKRD20A2P	0.2527
ANKRD20A3P	0.224801
ANKRD20A4P	0.151479
ANKRD22	0.224874
ANKRD23	0.182983
ANKRD26	0.0642989
ANKRD27	0.265445
ANKRD28	0.169596
ANKRD29	0.208045
ANKRD2	0.154248
ANKRD30BL	0.162963
ANKRD31	0.303167
ANKRD33B	0.144893
ANKRD33	0.121657
ANKRD34A	0.126965
ANKRD34B	0.2484
ANKRD34C	0.173042
ANKRD36C	0.162679
ANKRD37	0.192825
ANKRD39	0.129032
ANKRD40	0.16619
ANKRD42	0.231707
ANKRD44	0.216872
ANKRD45	0.173673
ANKRD46	0.241302
ANKRD49	0.209913
ANKRD52	0.0991751
ANKRD53	0.0451468
ANKRD54	0.0873965
ANKRD55	0.203187
ANKRD61	0.195312
ANKRD63	0.133333
ANKRD65	0.103875
ANKRD66	0.0799508
ANKRD6	0.186775
ANKRD7	0.216667
ANKRD9	0.101974
ANKS1A	0.119814
ANKS1B	0.206857
ANKS4B	0.144272
ANKS6	0.118208
ANKUB1	0.234987
ANKZF1	0.128755
ANLN	0.256302
ANO10	0.156627
ANO1	0.0690634
ANO2	0.108192
ANO3	0.203235
ANO5	0.214703
ANO6	0.179783
ANO7	0.0908347
ANO8	0.146758
ANO9	0.0462963
ANOS1	0.218447
ANP32B	0.215264
ANP32D	0.0980393
ANP32E	0.222708
ANPEP	0.0618102
ANTKMT	0.266667
ANTXR1	0.152825
ANTXRL	0.0737705
ANXA10	0.224561
ANXA11	0.202658
ANXA13	0.123626
ANXA1	0.159551
ANXA2R	0.111111
ANXA2	0.298701
ANXA3	0.217523
ANXA4	0.208647
ANXA5	0.228407
ANXA6	0.107962
ANXA7	0.242699
ANXA8L1	0.054463
ANXA8	0.0964706
ANXA9	0.135048
AOAH	0.0769231
AOC1	0.0442177
AOC2	0.192737
AOC3	0.106166
AOPEP	0.166667
AP1AR	0.197872
AP1B1	0.0481675
AP1G1	0.182647
AP1G2	0.0546448
AP1M1	0.118919
AP1M2	0.111675
AP1S1	0.114245
AP1S2	0.222661
AP1S3	0.195747
AP2A1	0.109859
AP2A2	0.0555898
AP2B1	0.127119
AP2M1	0.07173
AP2S1	0.0286738
AP3B1	0.193043
AP3B2	0.0894942
AP3D1	0.0853041
AP3M1	0.177265
AP3M2	0.157001
AP3S1	0.233898
AP3S2	0.116378
AP4B1	0.212025
AP4E1	0.201423
AP4M1	0.0542672
AP4S1	0.106206
AP5B1	0.0907253
AP5M1	0.217713
AP5S1	0.0713578
APAF1	0.210598
APBA1	0.119663
APBA3	0.0988143
APBB1IP	0.0637255
APBB1	0.19079
APBB2	0.191458
APBB3	0.137821
APCDD1L	0.225852
APCDD1	0.135078
APCS	0.101303
APC	0.173077
APEH	0.0732484
APEX1	0.217054
APEX2	0.115978
APH1B	0.179127
API5	0.221418
APIP	0.268409
APLF	0.231884
APLNR	0.065527
APLP1	0.154286
APLP2	0.164464
APMAP	0.122886
APOA1	0.0714285
APOA2	0.0803572
APOA4	0.0421687
APOA5	0.0710526
APOBEC1	0.173333
APOBEC3A	0.130137
APOBEC3B	0.109792
APOBEC3C	0.122744
APOBEC3D	0.106925
APOBEC3F	0.125
APOBEC3G	0.128205
APOBEC3H	0.152648
APOBEC4	0.154472
APOBR	0.194009
APOB	0.0431034
APOC1	0.0333334
APOC2	0.104762
APOC3	0.0641711
APOC4-APOC2	0.0789474
APOC4	0.0583333
APOD	0.113402
APOE	0.0563381
APOF	0.134146
APOH	0.20202
APOL1	0.0880968
APOL2	0.101425
APOL3	0.0943613
APOL4	0.158845
APOL6	0.182128
APOLD1	0.169683
APOM	0.116667
APOOL	0.197658
APPBP2	0.211796
APPL1	0.221845
APPL2	0.230505
APP	0.196446
APRT	0.0502793
APTX	0.160759
AQP10	0.0980912
AQP11	0.0687204
AQP12A	0.195297
AQP12B	0.0952381
AQP1	0.0952381
AQP2	0.0893239
AQP3	0.128118
AQP4	0.0427808
AQP5	0.063492
AQP6	0.0974778
AQP7	0.121346
AQP8	0.095672
AQP9	0.157746
AQR	0.185865
ARAF	0.153903
ARAP1	0.275807
ARAP2	0.0731292
ARAP3	0.241851
ARCN1	0.115174
AREG	0.188525
AREL1	0.265151
ARF1	0.138449
ARF3	0.126043
ARF4	0.131865
ARF5	0.252358
ARF6	0.1025
ARFGAP1	0.222302
ARFGAP3	0.0476191
ARFGEF1	0.188018
ARFGEF2	0.206274
ARFGEF3	0.202405
ARFIP1	0.188356
ARFIP2	0.236781
ARG2	0.0837989
ARGFX	0.163914
ARHGAP10	0.139269
ARHGAP11A	0.0899796
ARHGAP12	0.0850144
ARHGAP15	0.225776
ARHGAP17	0.24009
ARHGAP18	0.240224
ARHGAP19	0.135135
ARHGAP1	0.233193
ARHGAP20	0.171863
ARHGAP21	0.200258
ARHGAP22	0.0833333
ARHGAP24	0.0762712
ARHGAP25	0.190746
ARHGAP26	0.103448
ARHGAP27	0.139092
ARHGAP28	0.0597015
ARHGAP29	0.222222
ARHGAP30	0.223453
ARHGAP31	0.110677
ARHGAP32	0.141605
ARHGAP33	0.200988
ARHGAP35	0.1125
ARHGAP36	0.0799634
ARHGAP39	0.143767
ARHGAP40	0.0893719
ARHGAP42	0.0457143
ARHGAP44	0.0638298
ARHGAP45	0.205877
ARHGAP4	0.104027
ARHGAP6	0.0595813
ARHGAP8	0.210926
ARHGAP9	0.0805085
ARHGDIA	0.125506
ARHGDIB	0.0363951
ARHGDIG	0.118367
ARHGEF10L	0.025641
ARHGEF10	0.0901639
ARHGEF11	0.175018
ARHGEF12	0.0711261
ARHGEF15	0.08
ARHGEF16	0.168517
ARHGEF17	0.0705339
ARHGEF18	0.0609524
ARHGEF19	0.102054
ARHGEF1	0.0727356
ARHGEF25	0.0997267
ARHGEF26	0.142857
ARHGEF28	0.19422
ARHGEF33	0.242775
ARHGEF35	0.170903
ARHGEF37	0.178638
ARHGEF38	0.254438
ARHGEF39	0.101585
ARHGEF3	0.153968
ARHGEF4	0.107075
ARHGEF5	0.0726934
ARHGEF6	0.104348
ARHGEF7	0.16142
ARHGEF9	0.136416
ARID1A	0.159477
ARID1B	0.175947
ARID2	0.285714
ARID3A	0.222448
ARID3B	0.105603
ARID3C	0.0844652
ARID4A	0.115385
ARID4B	0.250795
ARID5A	0.243527
ARID5B	0.046875
ARIH1	0
ARIH2	0.206916
ARL10	0.119576
ARL11	0.202933
ARL13B	0.150604
ARL14EPL	0.134839
ARL14EP	0.263524
ARL14	0.204981
ARL17A	0.207428
ARL17B	0.22906
ARL1	0.145032
ARL2BP	0.195783
ARL2	0.0487805
ARL3	0.16752
ARL4A	0.117963
ARL4C	0.166667
ARL4D	0.162446
ARL5A	0.150376
ARL5B	0.227334
ARL6IP1	0.241358
ARL6IP4	0.263918
ARL6IP5	0.220607
ARL6IP6	0.0560344
ARL6	0.213058
ARL8A	0.236399
ARL8B	0.127119
ARL9	0.203914
ARMC10	0.175131
ARMC12	0.220672
ARMC1	0.163024
ARMC3	0.135135
ARMC5	0.227229
ARMC6	0.0436364
ARMC7	0.0660377
ARMC8	0.0624493
ARMC9	0.211362
ARMCX1	0.252337
ARMCX2	0.262899
ARMCX3	0.203431
ARMCX4	0.196169
ARMCX5-GPRASP2	0.137084
ARMCX5	0.25
ARMCX6	0.207958
ARMH2	0.113176
ARMH3	0.148649
ARMH4	0.166667
ARMS2	0.175138
ARMT1	0.090909
ARNT2	0.260606
ARNTL2	0.159345
ARNTL	0.103212
ARNT	0.237721
ARPC1A	0.310249
ARPC2	0.174699
ARPC3	0.196759
ARPC4-TTLL3	0.190332
ARPC4	0.120904
ARPC5L	0.0518135
ARPC5	0.205965
ARPIN-AP3S2	0.139175
ARPIN	0.157631
ARPP19	0.109453
ARPP21	0.22545
ARR3	0.221602
ARRB1	0.0821918
ARRB2	0.071048
ARRDC1	0.0984682
ARRDC2	0.0588235
ARRDC3	0.076652
ARRDC4	0.226517
ARRDC5	0.186768
ARSA	0.0855263
ARSB	0.0899581
ARSF	0.167556
ARSG	0.181208
ARSH	0.145567
ARSI	0.182069
ARSJ	0.0770115
ARSK	0.220714
ARSL	0.23619
ART1	0.0870968
ART3	0.0530974
ART4	0.237589
ART5	0.161273
ARTN	0.0941704
ARV1	0.0822785
ARX	0.186978
AR	0.156923
AS3MT	0.145242
ASAH1	0.146269
ASAH2B	0
ASAH2	0.220588
ASAP1	0.199009
ASAP2	0.227601
ASAP3	0.106811
ASB10	0.120948
ASB11	0.0447762
ASB12	0.23038
ASB13	0.1
ASB15	0.101362
ASB16	0.1875
ASB17	0.0894661
ASB1	0.205128
ASB2	0.0899795
ASB3	0.252874
ASB5	0.231568
ASB6	0.0671232
ASB7	0.206918
ASB8	0.144036
ASB9	0.204444
ASCC1	0.180043
ASCC2	0.0623441
ASCC3	0.151749
ASCL3	0.166667
ASCL4	0.155629
ASCL5	0.066416
ASDURF	0.172515
ASF1A	0.241003
ASF1B	0.106765
ASGR1	0.189427
ASGR2	0.0992064
ASH1L	0.18235
ASH2L	0.165675
ASIC1	0.0836308
ASIC2	0.115165
ASIC3	0.119403
ASIC4	0.062069
ASIC5	0.277778
ASIP	0.0738636
ASL	0.0693816
ASMTL	0.121212
ASMT	0.0708661
ASNSD1	0.121429
ASNS	0.307692
ASPA	0.148285
ASPDH	0.0232558
ASPHD1	0.240827
ASPHD2	0.056962
ASPH	0.130531
ASPM	0.271795
ASPN	0.224522
ASPRV1	0.109348
ASPSCR1	0.0240964
ASRGL1	0.100803
ASS1	0.123016
ASTE1	0.281768
ASTL	0.0591659
ASTN2	0.142074
ASXL1	0.138454
ASXL2	0.20203
ASXL3	0.196782
ASZ1	0.319035
ATAD1	0.229994
ATAD2B	0.273578
ATAD2	0.228039
ATAD3A	0.0406064
ATAD3B	0.0456171
ATAD3C	0.0827206
ATAD5	0.264921
ATAT1	0.120265
ATCAY	0.0713671
ATE1	0.205128
ATF1	0.273517
ATF2	0.262239
ATF3	0.08125
ATF4	0.175
ATF5	0.106888
ATF6B	0.18024
ATF6	0.177215
ATF7-NPFF	0.157025
ATF7IP2	0.223229
ATF7IP	0.173287
ATF7	0.0662651
ATG101	0.172064
ATG10	0.118421
ATG12	0.140845
ATG13	0.102213
ATG14	0.174775
ATG16L1	0.136914
ATG16L2	0.155738
ATG2A	0.0610329
ATG3	0.234042
ATG4A	0.145094
ATG4B	0.0561798
ATG4C	0.230826
ATG4D	0.0857143
ATG5	0.209404
ATG7	0.0711297
ATG9A	0.0750469
ATIC	0.231482
ATL1	0.262411
ATL2	0.22462
ATL3	0.220034
ATMIN	0.202532
ATM	0.185372
ATN1	0.0722222
ATOH1	0.217078
ATOH7	0.199037
ATOH8	0.0799198
ATOX1	0.0765027
ATP10A	0.115626
ATP10B	0.13765
ATP10D	0.215304
ATP11A	0.120125
ATP11B	0.215096
ATP11C	0.228593
ATP12A	0.165385
ATP13A1	0.0542986
ATP13A2	0.0496184
ATP13A3	0.242452
ATP13A4	0.192941
ATP13A5	0.194444
ATP1A1	0.12462
ATP1A2	0.118166
ATP1A4	0.0571428
ATP1B1	0.235849
ATP1B2	0.13127
ATP1B3	0.210153
ATP1B4	0.159078
ATP23	0.109437
ATP2A1	0.0968992
ATP2A3	0.0550576
ATP2B1	0.226808
ATP2B2	0.148998
ATP2B3	0.112547
ATP2B4	0.119143
ATP2C1	0.180162
ATP2C2	0.103524
ATP4A	0.0634649
ATP4B	0.16696
ATP5F1A	0.19708
ATP5F1B	0.176871
ATP5F1C	0.256579
ATP5F1D	0.0310077
ATP5F1E	0.186702
ATP5IF1	0.157025
ATP5MC1	0.138614
ATP5MC2	0.108108
ATP5MC3	0.197141
ATP5ME	0.0952381
ATP5MF-PTCD1	0.0839694
ATP5MF	0.0230415
ATP5MGL	0.213904
ATP5MG	0.154762
ATP5MJ	0.135278
ATP5PB	0.176603
ATP5PD	0.191176
ATP5PF	0.230216
ATP5PO	0.138889
ATP6AP1	0.120192
ATP6AP2	0.237543
ATP6V0A1	0.0821355
ATP6V0A2	0.202579
ATP6V0A4	0.139818
ATP6V0B	0.11032
ATP6V0C	0.0995763
ATP6V0D1	0.0551181
ATP6V0D2	0.190056
ATP6V0E1	0.149338
ATP6V0E2	0.0633036
ATP6V1A	0.214612
ATP6V1B1	0.0809061
ATP6V1B2	0.189482
ATP6V1C1	0.183593
ATP6V1C2	0.137595
ATP6V1D	0.212567
ATP6V1E1	0.137803
ATP6V1E2	0.202186
ATP6V1FNB	0.145522
ATP6V1F	0.0779578
ATP6V1G1	0.227313
ATP6V1G2	0.159917
ATP6V1G3	0.180723
ATP6V1H	0.202381
ATP7A	0.228654
ATP7B	0.137584
ATP8A1	0.217056
ATP8A2	0.109293
ATP8B2	0.216374
ATP8B3	0.0630252
ATP8B4	0.189258
ATP9A	0.159497
ATP9B	0.104097
ATPAF1	0.15625
ATPSCKMT	0.210811
ATRAID	0.243523
ATRIP	0.169082
ATRNL1	0.0411483
ATRN	0.139813
ATRX	0.202418
ATR	0.240058
ATXN10	0.1875
ATXN1L	0.170031
ATXN1	0.138662
ATXN2L	0.220077
ATXN2	0.12993
ATXN3L	0.191111
ATXN3	0.200913
ATXN7L1	0.21307
ATXN7L2	0.124502
ATXN7L3B	0.18797
ATXN7L3	0.0870981
ATXN7	0.182543
AUH	0.201128
AUNIP	0.161258
AUP1	0.0544217
AURKAIP1	0.148631
AURKA	0.114286
AURKB	0.189781
AURKC	0.207692
AUTS2	0.17776
AVEN	0.148052
AVL9	0.187007
AVPI1	0.0273972
AVPR1A	0.0878378
AVPR1B	0.218091
AVPR2	0.101783
AVP	0.0483871
AWAT1	0.111413
AXDND1	0.130233
AXIN1	0.0807635
AXIN2	0.194051
AXL	0.168189
AZGP1	0.0625
AZIN1	0.234721
AZIN2	0.114536
AZU1	0.0142857
B2M	0.206831
B3GALNT1	0.216
B3GALNT2	0.240997
B3GALT1	0.191045
B3GALT2	0.241203
B3GALT4	0.0522388
B3GALT6	0.0931151
B3GAT2	0.18523
B3GAT3	0.059406
B3GLCT	0.206751
B3GNT2	0.264438
B3GNT3	0.0997935
B3GNT4	0.101727
B3GNT5	0.233156
B3GNT7	0.0817694
B3GNT8	0.0844445
B3GNT9	0.0853243
B4GALNT1	0.079784
B4GALNT2	0.0965518
B4GALNT3	0.0656296
B4GALNT4	0.108025
B4GALT1	0.157239
B4GALT2	0.076283
B4GALT3	0.114851
B4GALT4	0.17866
B4GALT5	0.156863
B4GALT6	0.201053
B4GALT7	0.0788644
B4GAT1	0.139466
B9D1	0.0842911
B9D2	0.070922
BAALC	0.0593221
BAAT	0.179104
BABAM1	0.135417
BABAM2	0.118863
BACE1	0.143781
BACE2	0.151195
BACH1	0.219674
BACH2	0.165674
BAD	0.0767196
BAG1	0.105566
BAG2	0.219071
BAG3	0.192164
BAG4	0.250802
BAG5	0.195779
BAG6	0.196078
BAHCC1	0.0879077
BAHD1	0.107839
BAIAP2L1	0.0639432
BAIAP2L2	0.116578
BAIAP2	0.0726429
BAIAP3	0.0366493
BAK1	0.0836653
BAMBI	0.232075
BANF1	0.162234
BANF2	0.0508475
BANK1	0.245074
BANP	0.100763
BAP1	0.0777161
BARD1	0.25652
BARHL1	0.0548697
BARHL2	0.125648
BARX1	0.0746269
BARX2	0.166667
BASP1	0.146838
BATF2	0.05625
BATF3	0.0803043
BATF	0.107239
BAX	0.1
BAZ1A	0.265464
BAZ1B	0.156682
BAZ2A	0.140682
BBC3	0.06621
BBIP1	0.119777
BBOF1	0.179598
BBOX1	0.228169
BBS10	0.105128
BBS12	0.2713
BBS1	0.167579
BBS2	0.242667
BBS4	0.141243
BBS5	0.08639
BBS7	0.255556
BBS9	0.219715
BBX	0.204217
BCAM	0.0400801
BCAN	0.0661577
BCAP29	0.228004
BCAP31	0.112613
BCAR1	0.0534236
BCAR3	0.238477
BCAS1	0.138406
BCAS2	0.204545
BCAS3	0.0884831
BCAS4	0.109204
BCAT1	0.201052
BCAT2	0.0831025
BCCIP	0.231884
BCDIN3D	0.154276
BCHE	0.268344
BCKDHA	0.0534351
BCKDHB	0.209331
BCKDK	0.0857143
BCL10	0
BCL11A	0.229809
BCL11B	0.200493
BCL2A1	0.166919
BCL2L10	0.212644
BCL2L11	0.090604
BCL2L12	0.164384
BCL2L13	0.205882
BCL2L14	0.185629
BCL2L1	0.154518
BCL2L2-PABPN1	0.138376
BCL2L2	0.131059
BCL2	0.0714285
BCL3	0.0911215
BCL6B	0.101695
BCL6	0.142292
BCL7A	0.116319
BCL7B	0.111583
BCL7C	0.188406
BCL9L	0.199045
BCL9	0.0815158
BCLAF1	0.236458
BCLAF3	0.222577
BCO1	0.196808
BCO2	0.146592
BCORL1	0.245349
BCOR	0.113368
BCR	0.0990454
BCS1L	0.0535714
BDH1	0.105637
BDH2	0.20294
BDKRB1	0.0555556
BDKRB2	0.087561
BDNF	0.180048
BDP1	0.247785
BEAN1	0.0588236
BECN1	0.2336
BEGAIN	0.0876979
BEND2	0.220992
BEND3	0.153082
BEND4	0.18364
BEND5	0.155738
BEND6	0.185389
BEND7	0.123595
BEST1	0.133136
BEST2	0.108753
BEST3	0.138614
BEST4	0.129808
BET1L	0.252032
BET1	0.0781926
BEX1	0.232653
BEX2	0.206897
BEX3	0.22619
BEX4	0.209877
BEX5	0.239631
BFAR	0.12642
BFSP1	0.190476
BFSP2	0.119149
BGLAP	0.0584415
BGN	0.0518182
BHLHA15	0
BHLHA9	0.0331492
BHLHB9	0.205997
BHLHE22	0.191124
BHLHE23	0
BHLHE40	0.17546
BHLHE41	0.191646
BHMT2	0.183604
BHMT	0.137885
BICC1	0.175115
BICD1	0.0937997
BICD2	0.131662
BICDL1	0.0675676
BICDL2	0.0756302
BICRAL	0.0975609
BICRA	0.201735
BID	0.0601719
BIK	0.160099
BIN1	0.0923695
BIN2	0.145652
BIN3	0.0907278
BIRC2	0.238683
BIRC3	0.198261
BIRC5	0.122537
BIRC6	0.245473
BIRC7	0.0696721
BIVM-ERCC5	0.19856
BIVM	0.146259
BLACAT1	0.0950489
BLCAP	0.144675
BLID	0.2
BLK	0.0530612
BLMH	0.108352
BLM	0.127921
BLNK	0.144591
BLOC1S1	0.0645162
BLOC1S3	0.124604
BLOC1S4	0.2
BLOC1S5	0.152738
BLOC1S6	0.207642
BLVRA	0.150943
BLVRB	0.0666667
BLZF1	0.132244
BMERB1	0.10077
BMF	0.0949692
BMI1	0.241628
BMP10	0.0683454
BMP15	0.169667
BMP1	0.121212
BMP2K	0.224048
BMP2	0.146939
BMP3	0.240342
BMP4	0.19322
BMP5	0.236828
BMP6	0.180636
BMP7	0.121542
BMP8A	0.0997543
BMP8B	0.103523
BMPER	0.19361
BMPR1A	0.211344
BMPR1B	0.076923
BMPR2	0.232505
BMS1	0.192708
BMT2	0.242296
BMX	0.230352
BNC1	0.195889
BNC2	0.123595
BNIP1	0.0741626
BNIP2	0.21861
BNIP3L	0.158607
BNIP3	0.225129
BNIP5	0.128607
BNIPL	0.143653
BOC	0.136054
BOD1L1	0.147212
BOD1L2	0.248428
BOD1	0.171063
BOK	0.0409836
BOLA1	0
BOLA2-SMG1P6	0.128205
BOLA2B	0.128205
BOLA2	0.134086
BOLA3	0.273585
BOLL	0.263284
BORA	0.191011
BORCS5	0.0149254
BORCS6	0.0776699
BORCS7	0.193517
BORCS8-MEF2B	0.0378964
BPGM	0.206633
BPHL	0.11828
BPIFA3	0.138365
BPIFB1	0.106383
BPIFB2	0.0582525
BPIFB3	0.0877743
BPIFB4	0
BPIFC	0.0479234
BPI	0.193407
BPNT1	0.202057
BPNT2	0.231189
BPTF	0.217808
BRAF	0.209091
BRAP	0.0603449
BRAT1	0.112403
BRCA1	0.159483
BRCA2	0.213093
BRCC3	0.150443
BRD1	0.224447
BRD2	0.176471
BRD3OS	0.156212
BRD3	0.126479
BRD4	0.144207
BRD7	0.173993
BRD8	0.144615
BRD9	0.100551
BRDT	0.226027
BRF1	0.0330882
BRF2	0.127764
BRI3BP	0.169435
BRI3	0.163276
BRICD5	0.0277778
BRINP1	0.15859
BRINP2	0.115342
BRINP3	0.231198
BRIP1	0.213908
BRIX1	0.23
BRK1	0.165548
BRME1	0.11435
BRMS1L	0.0350553
BRMS1	0.250505
BROX	0.237864
BRPF1	0.105263
BRPF3	0.128283
BRS3	0.180199
BRSK1	0.0892495
BRSK2	0.0660767
BRWD1	0.229554
BRWD3	0.246587
BSCL2	0.0818505
BSDC1	0.107877
BSG	0.0868984
BSND	0.0983261
BSPRY	0.109361
BST1	0.190223
BSX	0.0384615
BTAF1	0.239396
BTBD10	0.21972
BTBD11	0.221411
BTBD16	0.163287
BTBD17	0.123288
BTBD18	0.0541667
BTBD19	0.131707
BTBD1	0.0326797
BTBD2	0.0452358
BTBD3	0.210401
BTBD6	0.111905
BTBD7	0.130952
BTBD8	0.31579
BTBD9	0.0944436
BTD	0.120833
BTF3L4	0.242188
BTF3	0.233763
BTG1	0.22231
BTG2	0.145631
BTG3	0.264237
BTG4	0.0758621
BTK	0.138249
BTLA	0.201775
BTN1A1	0.139535
BTN2A1	0.141674
BTN2A2	0.143232
BTN3A2	0.114098
BTN3A3	0.159521
BTNL3	0.139344
BTNL8	0.102105
BTNL9	0.137515
BUB1B	0.209195
BUB1	0.258953
BUB3	0.214286
BUD13	0.198052
BUD23	0.150769
BUD31	0.0804597
BVES	0.177215
BYSL	0.106195
BZW1	0.247978
BZW2	0.200935
C10orf105	0.0728994
C10orf120	0.347826
C10orf143	0.0893792
C10orf53	0.141345
C10orf62	0.0686813
C10orf67	0.121087
C10orf71	0.0846395
C10orf82	0.112051
C10orf90	0.162763
C10orf95	0.0846906
C10orf99	0.0531309
C11orf16	0.166189
C11orf1	0.10101
C11orf24	0.147059
C11orf42	0.0543479
C11orf45	0.122367
C11orf49	0.0674342
C11orf52	0.123696
C11orf53	0.219653
C11orf54	0.223816
C11orf58	0.215147
C11orf65	0.196226
C11orf68	0.0972223
C11orf71	0.272727
C11orf80	0.0804598
C11orf86	0.0531915
C11orf87	0.207329
C11orf91	0.203593
C11orf94	0.0588235
C11orf95	0.0438597
C11orf97	0.198198
C11orf98	0.12069
C12orf29	0.248705
C12orf40	0.179623
C12orf42	0.305136
C12orf43	0.125
C12orf45	0.070922
C12orf4	0.1
C12orf50	0.145763
C12orf56	0.147934
C12orf57	0.101266
C12orf60	0.198381
C12orf65	0.116379
C12orf66	0.18859
C12orf71	0.267241
C12orf73	0.177711
C12orf75	0.23446
C14orf119	0.146588
C14orf132	0.183673
C14orf180	0.0436747
C14orf28	0.26143
C14orf39	0.298423
C14orf93	0.129545
C15orf39	0.0798479
C15orf40	0.121811
C15orf48	0.247685
C15orf61	0.200555
C15orf62	0.0582456
C15orf65	0.220264
C16orf46	0.177778
C16orf54	0.120794
C16orf70	0.122521
C16orf71	0.0720589
C16orf72	0.203515
C16orf74	0.0877551
C16orf78	0.0789473
C16orf82	0.0545455
C16orf86	0.142857
C16orf87	0.235192
C16orf89	0.05
C16orf90	0.0254237
C16orf91	0.119676
C16orf92	0.07173
C16orf95	0.0996678
C16orf96	0.0477273
C17orf100	0.144398
C17orf107	0.0620833
C17orf113	0.122283
C17orf49	0.0748031
C17orf50	0
C17orf58	0.171544
C17orf64	0.113208
C17orf75	0.166918
C17orf78	0.152594
C17orf80	0.141892
C17orf97	0.138182
C17orf98	0.245098
C17orf99	0.0769231
C18orf32	0.17526
C18orf54	0.243329
C19orf12	0.114833
C19orf18	0.0487805
C19orf25	0.0479452
C19orf33	0.0975609
C19orf38	0.0876777
C19orf47	0.0382309
C19orf53	0.0615385
C19orf54	0.0916614
C19orf71	0.0526316
C19orf73	0.073913
C19orf81	0.0674846
C19orf84	0.0652174
C19orf85	0.0638298
C1D	0.263936
C1GALT1C1L	0.196141
C1GALT1C1	0.24486
C1GALT1	0.210762
C1QA	0.129848
C1QBP	0.175214
C1QC	0.184278
C1QL1	0.191392
C1QL2	0.100372
C1QL3	0.111208
C1QL4	0.0894737
C1QTNF12	0.163241
C1QTNF1	0.23913
C1QTNF2	0.2
C1QTNF3	0.0829493
C1QTNF4	0.0335196
C1QTNF6	0.113402
C1QTNF7	0.0724638
C1QTNF9B	0.174334
C1QTNF9	0.200637
C1RL	0.129032
C1R	0.157895
C1S	0.158126
C1orf100	0.145424
C1orf105	0.0894309
C1orf109	0.108324
C1orf112	0.0740741
C1orf115	0.0169492
C1orf116	0.10777
C1orf122	0.173497
C1orf131	0.13916
C1orf141	0.22695
C1orf146	0.107143
C1orf158	0.165453
C1orf159	0.0974359
C1orf162	0.162887
C1orf167	0.208633
C1orf174	0.181572
C1orf185	0.0777777
C1orf189	0.227848
C1orf194	0.132716
C1orf198	0.0526316
C1orf210	0.0609319
C1orf216	0.19546
C1orf21	0.0822981
C1orf226	0.0677267
C1orf232	0.0212766
C1orf35	0.121125
C1orf43	0.200177
C1orf50	0.0065359
C1orf53	0.0816427
C1orf54	0.168499
C1orf56	0.218016
C1orf68	0.227513
C1orf74	0.109091
C1orf87	0.129085
C1orf94	0.18421
C20orf141	0.0859872
C20orf144	0.0877193
C20orf194	0.05
C20orf202	0.127106
C20orf203	0.122449
C20orf27	0
C20orf85	0.0546448
C20orf96	0.125382
C21orf58	0.154519
C21orf62	0.0645161
C21orf91	0.105263
C22orf15	0.249324
C22orf23	0.0660377
C22orf31	0.131173
C22orf39	0.130435
C22orf42	0.155879
C2CD2L	0.135084
C2CD2	0.170032
C2CD3	0.132488
C2CD4A	0.122699
C2CD4B	0.166439
C2CD4C	0.20904
C2CD4D	0.0666667
C2CD5	0.157407
C2CD6	0.222789
C2	0.182796
C2orf15	0.207547
C2orf16	0.119171
C2orf42	0.195745
C2orf49	0.217244
C2orf50	0.116308
C2orf68	0.15122
C2orf69	0.229673
C2orf72	0.117167
C2orf73	0.179866
C2orf74	0.0650155
C2orf76	0.276423
C2orf78	0.318182
C2orf80	0.198257
C2orf81	0.0666666
C2orf88	0.198201
C3AR1	0.0960452
C3	0.189218
C3orf14	0.226563
C3orf18	0.0741876
C3orf20	0.04375
C3orf22	0.108571
C3orf33	0.20356
C3orf38	0.237773
C3orf49	0.122517
C3orf52	0.174024
C3orf56	0.120779
C3orf62	0.109175
C3orf70	0.166667
C3orf80	0.17294
C4A	0.0642857
C4BPA	0.0642857
C4BPB	0.0642857
C4B	0.216535	out
C4B	0.190476
C4orf17	0.227979
C4orf19	0.151515
C4orf33	0.191183
C4orf3	0.200701
C4orf45	0.22007
C4orf46	0.258086
C4orf47	0.243094
C4orf48	0.027027
C4orf50	0.112992
C4orf51	0.20339
C5AR1	0.193548
C5AR2	0.129555
C5	0.142883
C5orf15	0.264837
C5orf22	0.225116
C5orf24	0.229882
C5orf34	0.302439
C5orf46	0.115044
C5orf49	0.167233
C5orf51	0.234779
C5orf52	0.0632911
C5orf63	0.171674
C6	0.144068
C6orf118	0.252551
C6orf120	0.200549
C6orf132	0.108292
C6orf136	0.174061
C6orf141	0.113872
C6orf15	0.0955414
C6orf226	0.179724
C6orf47	0.111256
C6orf52	0.181818
C6orf58	0.248731
C6orf62	0.216471
C6orf89	0.05
C7	0.164549
C7orf25	0.205947
C7orf26	0.0762411
C7orf31	0.202502
C7orf33	0.115721
C7orf50	0.0579937
C7orf57	0.271484
C7orf61	0.137405
C8A	0.15415
C8B	0.127551
C8G	0.0362694
C8orf33	0.13515
C8orf34	0.118895
C8orf37	0.197928
C8orf44-SGK3	0.194382
C8orf48	0.235119
C8orf58	0.0898203
C8orf74	0.0508475
C8orf76	0.222222
C8orf82	0.0366133
C8orf88	0.220561
C8orf89	0.0855856
C9	0.206049
C9orf116	0.0785499
C9orf131	0.103448
C9orf135	0.166667
C9orf152	0.158009
C9orf153	0.157525
C9orf16	0.038961
C9orf24	0.0864198
C9orf40	0.224044
C9orf43	0.164983
C9orf50	0.0330578
C9orf57	0.177632
C9orf64	0.173077
C9orf72	0.252085
C9orf78	0.145977
C9orf85	0.123779
CA10	0.263636
CA11	0.157248
CA12	0.133721
CA13	0.111496
CA14	0.212266
CA1	0.143541
CA2	0.224751
CA3	0.214447
CA4	0.14876
CA5B	0.163592
CA6	0.129199
CA7	0.0601852
CA9	0.165414
CAAP1	0.281114
CAB39L	0.199578
CAB39	0.152104
CABCOCO1	0.219415
CABIN1	0.0672854
CABLES1	0.116699
CABLES2	0.114628
CABP1	0.038168
CABP2	0.0619469
CABP4	0.0886158
CABP5	0.0886616
CABP7	0.0600972
CABYR	0.075
CACFD1	0.0423883
CACHD1	0.178476
CACNA1A	0.0988505
CACNA1B	0.0604027
CACNA1C	0.0826446
CACNA1D	0.16853
CACNA1E	0.140123
CACNA1F	0.0273972
CACNA1G	0.168975
CACNA1H	0.076326
CACNA1I	0
CACNA1S	0.0408805
CACNA2D1	0.236889
CACNA2D2	0.085883
CACNA2D3	0.156069
CACNB1	0.0833334
CACNB2	0.211946
CACNB3	0.0643612
CACNG1	0.08
CACNG2	0.0953335
CACNG3	0.118613
CACNG4	0.0827413
CACNG5	0
CACNG6	0.12605
CACNG7	0.0326087
CACNG8	0.0750849
CACTIN	0.0622317
CACUL1	0.180836
CACYBP	0.171546
CADM1	0.113208
CADM2	0.159458
CADM3	0.234663
CADM4	0.0716254
CADPS2	0.0926118
CADPS	0.170901
CAD	0.244968
CAGE1	0.190751
CALB1	0.216752
CALB2	0.0793651
CALCA	0.124579
CALCOCO1	0.129305
CALCOCO2	0.170612
CALCRL	0
CALCR	0.241526
CALD1	0.208715
CALHM1	0.0915388
CALHM2	0.139726
CALHM3	0.129902
CALHM4	0.225895
CALHM5	0.170948
CALHM6	0.290323
CALM1	0.178591
CALM2	0.238784
CALM3	0.0970516
CALML3	0.0785425
CALML5	0.0466667
CALML6	0.0294117
CALN1	0.125317
CALR3	0.137391
CALR	0.173913
CALU	0.192344
CALY	0.0341656
CAMK1D	0.125654
CAMK1	0.0935252
CAMK2D	0.211751
CAMK2G	0.113537
CAMK2N1	0.194113
CAMK2N2	0.059385
CAMK4	0.201555
CAMKK1	0.0603217
CAMKK2	0.130956
CAMKMT	0.207113
CAMKV	0.0911145
CAMLG	0.208955
CAMP	0.090909
CAMSAP1	0.154024
CAMSAP2	0.253692
CAMSAP3	0.0528456
[truncated: 15,585 more rows]

## Sheet:  5’UTRs
Gene name	UU+UA ratio
A1BG	0.0185185
A1CF	0.204545
A2ML1	0.130435
A2M	0.184332
AAAS	0.0902777
AACS	0.02
AADACL2	0.202247
AADACL3	0.176471
AADACL4	0.0757575
AADAC	0.0954447
AADAT	0.0792453
AAGAB	0
AAK1	0.120172
AAMDC	0.234043
AAMP	0.035461
AANAT	0
AARD	0.0277778
AARS2	0.0869565
AARSD1	0
AASDHPPT	0.0961539
AASS	0.237624
AATF	0.04
AATK	0
ABAT	0.072797
ABCA10	0.108434
ABCA12	0.151079
ABCA13	0
ABCA2	0
ABCA4	0.0980393
ABCA5	0.199207
ABCA7	0.0566038
ABCB10	0.0555555
ABCB6	0.025
ABCB7	0.0714285
ABCB8	0.0869565
ABCB9	0.0877684
ABCC10	0.0114942
ABCC11	0.156425
ABCC12	0.103152
ABCC1	0.0811595
ABCC2	0.132353
ABCC3	0.0163934
ABCC4	0.0125
ABCC6	0.0344828
ABCC8	0
ABCD1	0.0243903
ABCD2	0.117647
ABCD3	0.0337079
ABCD4	0.0492958
ABCF1	0.054054
ABCF2	0.125749
ABCF3	0.0434783
ABCG1	0.02
ABCG4	0.0434783
ABCG5	0.0377358
ABCG8	0.0885093
ABHD10	0.0188679
ABHD11	0.0392157
ABHD12B	0.0493828
ABHD12	0.0076336
ABHD14A-ACY1	0.0082645
ABHD14A	0.0598803
ABHD15	0.0117647
ABHD16A	0.0285714
ABHD16B	0.125
ABHD17A	0.047619
ABHD17C	0
ABHD1	0
ABHD3	0.0092593
ABHD4	0.0579711
ABHD5	0.0446428
ABHD8	0.0280899
ABI1	0.0493273
ABI2	0.0384615
ABI3BP	0.0383387
ABI3	0.0461538
ABITRAM	0
ABL1	0.106677
ABL2	0.0174825
ABLIM1	0.123267
ABLIM2	0.0070423
ABLIM3	0.049896
ABO	0
ABRAXAS1	0.0603448
ABRAXAS2	0.0943396
ABRA	0.166667
ABR	0.2
ABT1	0
ABTB1	0.0666666
ABTB2	0.0516432
ACAA1	0.0679612
ACAA2	0.0620155
ACACA	0.0652985
ACACB	0.0379147
ACAD11	0.0859873
ACAD8	0.0576923
ACAD9	0.0315789
ACADL	0.0601093
ACADM	0.0421348
ACADSB	0
ACADS	0
ACADVL	0.0214286
ACAP1	0.0390243
ACAP2	0.0465116
ACAP3	0.0087719
ACAT1	0.0566038
ACAT2	0.0238095
ACBD3	0.0153846
ACBD4	0.0525165
ACBD5	0.0441558
ACBD6	0.0393013
ACBD7	0
ACCSL	0.0603248
ACCS	0.109091
ACD	0.0543294
ACE2	0.0169492
ACER1	0.184
ACER2	0.0333333
ACER3	0.0533333
ACE	0.008547
ACHE	0.0838709
ACIN1	0.170264
ACKR1	0.0833333
ACMSD	0.151515
ACO2	0.125
ACOD1	0.106383
ACOT11	0.118705
ACOT12	0.0740741
ACOT13	0.015625
ACOT1	0.0860215
ACOT2	0.074074
ACOT4	0.0697674
ACOT6	0.166667
ACOT7	0.0742972
ACOT8	0.0674158
ACOT9	0.0689655
ACOX1	0.0776699
ACP1	0
ACP2	0.103448
ACP3	0.149425
ACP5	0.062201
ACP6	0.0673684
ACP7	0.0909091
ACRBP	0.0645162
ACRV1	0.0757576
ACR	0.129032
ACSBG1	0.04
ACSF2	0.0679612
ACSF3	0
ACSL5	0.036036
ACSL6	0.0694737
ACSM1	0.0895522
ACSM2A	0
ACSM2B	0
ACSM4	0.148936
ACSM6	0
ACSS1	0.0330673
ACSS2	0.089172
ACSS3	0.063492
ACTBL2	0.0652921
ACTB	0.145631
ACTG1	0.0539906
ACTL10	0.0234657
ACTL6A	0.0722892
ACTL6B	0.0107527
ACTL7A	0.107143
ACTL7B	0.0545454
ACTL8	0
ACTL9	0.0107527
ACTN1	0.0546218
ACTN2	0.0273972
ACTN3	0.026087
ACTN4	0.0104167
ACTR10	0.0437956
ACTR1A	0.0625
ACTR1B	0.0065359
ACTR2	0.0330579
ACTR3B	0.0631579
ACTR3C	0.0075188
ACTR3	0
ACTR5	0
ACTR6	0.0841785
ACTR8	0.04
ACTRT1	0.132653
ACTRT2	0.0456621
ACTRT3	0
ACVR1B	0.0454546
ACVR1C	0.0136986
ACVR2A	0.138211
ACVR2B	0.0162037
ACVRL1	0.0388349
ACYP1	0.0680628
ACYP2	0.042654
ADA2	0
ADAD2	0.113744
ADAL	0.0434782
ADAM10	0.153846
ADAM11	0.0543933
ADAM12	0
ADAM15	0.0604229
ADAM17	0.03
ADAM18	0.0580357
ADAM19	0.0075188
ADAM22	0.025641
ADAM23	0.0776699
ADAM28	0.0248448
ADAM2	0.01497
ADAM30	0
ADAM32	0.0561798
ADAM33	0.0406504
ADAM7	0.0124482
ADAM8	0.0955056
ADAM9	0
ADAMDEC1	0.0582525
ADAMTS10	0.136986
ADAMTS12	0.0638766
ADAMTS13	0
ADAMTS14	0.0865672
ADAMTS15	0.0564334
ADAMTS16	0.0168919
ADAMTS17	0.0670732
ADAMTS18	0.0218978
ADAMTS19	0.0952381
ADAMTS1	0.0088758
ADAMTS20	0.0181818
ADAMTS2	0.0151515
ADAMTS3	0.0213523
ADAMTS4	0.139738
ADAMTS5	0.056338
ADAMTS7	0.127874
ADAMTS8	0.074074
ADAMTS9	0.0279503
ADAMTSL1	0.0204679
ADAMTSL2	0.0183824
ADAMTSL4	0.0278422
ADAP1	0.065
ADAP2	0.0045662
ADARB1	0.0508982
ADARB2	0.052459
ADAR	0.285714
ADAT2	0.026738
ADA	0.0277778
ADCK2	0.0181818
ADCK5	0.0188679
ADCY1	0
ADCY2	0
ADCY3	0.0599295
ADCY4	0.0382775
ADCY5	0.0202206
ADCY6	0.149856
ADCY7	0.0335821
ADCY8	0.0469566
ADCYAP1R1	0.140794
ADCYAP1	0.0142857
ADD1	0.157895
ADD2	0.074074
ADGB	0.0935252
ADGRA2	0.0051948
ADGRA3	0.0142349
ADGRB1	0.032967
ADGRB2	0.1
ADGRB3	0.2
ADGRD1	0.0752688
ADGRE1	0.238095
ADGRE2	0.0235294
ADGRE3	0.123348
ADGRE5	0.0735695
ADGRF3	0.056701
ADGRG3	0
ADGRG6	0.0273684
ADGRG7	0.196078
ADGRL3	0.25
ADGRL4	0
ADGRV1	0.0437956
ADH1A	0.0142857
ADH1B	0.0595238
ADH1C	0.0142857
ADH4	0.135135
ADH5	0.0114943
ADH6	0.192708
ADH7	0.179167
ADHFE1	0
ADI1	0.161438
ADIG	0.0363636
ADIRF	0.0446428
ADK	0.034268
ADM2	0.064935
ADM5	0.0137457
ADM	0.0682012
ADNP	0.231262
ADORA2B	0.0176992
ADORA3	0.0254238
ADO	0.0755396
ADPGK	0.0537635
ADPRHL1	0.182692
ADPRH	0.0348837
ADPRM	0.346154
ADPRS	0
ADRA1A	0.0574713
ADRA1B	0.0260047
ADRA1D	0.0303951
ADRA2A	0.0599793
ADRA2B	0.0308789
ADRA2C	0.0116279
ADRB1	0.0112782
ADRB2	0.0181819
ADRB3	0.0697675
ADRM1	0.0258064
ADSL	0.0515464
ADSS1	0.0578947
ADSS2	0.032967
ADTRP	0.0465116
AEBP1	0.05
AEBP2	0.0338164
AFAP1L1	0.190698
AFAP1L2	0.0091743
AFAP1	0.0033333
AFDN	0
AFF1	0.0642202
AFF2	0.0145834
AFF3	0.04
AFG1L	0.12
AFG3L2	0.0347222
AFMID	0.3
AFM	0.0566038
AFP	0.121951
AGAP1	0.0983607
AGAP2	0.0155521
AGAP3	0.040404
AGAP4	0.0150376
AGAP5	0.0506024
AGAP6	0.0538244
AGAP9	0.0554156
AGA	0.027027
AGBL1	0.029703
AGBL2	0.235849
AGBL4	0.0318472
AGER	0.009901
AGFG1	0.196581
AGFG2	0.027972
AGGF1	0.077348
AGK	0.148148
AGL	0.19403
AGMAT	0.0481928
AGMO	0.112426
AGO1	0.0330189
AGO2	0.015873
AGO3	0.0377907
AGO4	0.0325
AGPAT2	0.010101
AGPAT4	0.0454545
AGPAT5	0
AGPS	0.0465116
AGRN	0.0200445
AGTPBP1	0.0151515
AGTRAP	0.0483871
AGXT2	0.0487805
AGXT	0.140496
AHCTF1	0.0735294
AHCYL1	0.0595238
AHCYL2	0.0313589
AHCY	0.113208
AHI1	0.192845
AHNAK2	0.125
AHNAK	0
AHRR	0.0277778
AHR	0.0501253
AHSA1	0.0700637
AHSG	0.0493827
AICDA	0.0909091
AIDA	0.0578035
AIF1L	0.0344828
AIF1	0.0130718
AIFM1	0.132743
AIFM2	0.117647
AIG1	0.0337838
AIMP2	0.131868
AIPL1	0.0681818
AIP	0.0744681
AIRE	0
AJAP1	0.0061275
AJUBA	0.0140845
AK1	0.0105263
AK2	0.0285715
AK3	0.0359712
AK4	0.0539215
AK5	0.0068027
AK6	0.083086
AK7	0.076923
AK8	0.0714286
AK9	0.272358
AKAIN1	0.044335
AKAP10	0.0608108
AKAP12	0.0904255
AKAP13	0.227848
AKAP3	0.110345
AKAP4	0.0704225
AKAP5	0.182595
AKAP7	0.112745
AKAP8L	0.0361446
AKAP8	0.0659899
AKAP9	0.304428
AKIP1	0.0538461
AKIRIN1	0.0480769
AKIRIN2	0.0529197
AKNAD1	0.0985915
AKNA	0.0243902
AKR1B10	0.025641
AKR1B15	0.0784884
AKR1B1	0.0681819
AKR1C1	0.103448
AKR1C2	0.13369
AKR1C3	0.175926
AKR1C4	0.0666666
AKR1C8P	0.0657895
AKR1D1	0.139535
AKR1E2	0.025641
AKR7A2	0
AKR7A3	0.0333333
AKT1S1	0.0655406
AKT1	0.0673705
AKT2	0.0430108
AKT3	0.0923076
AKTIP	0.173913
ALB	0.222222
ALCAM	0.0561122
ALDH16A1	0.0591398
ALDH1A1	0.0545454
ALDH1A2	0.172619
ALDH1A3	0.0294118
ALDH1L1	0.0599079
ALDH1L2	0.153846
ALDH2	0.0315789
ALDH3A1	0.0516718
ALDH3A2	0.0224719
ALDH3B1	0
ALDH4A1	0.115
ALDH5A1	0.0775194
ALDH6A1	0.0987342
ALDH7A1	0.0306749
ALDH8A1	0.0983606
ALDH9A1	0.0394737
ALDOB	0.157895
ALDOC	0.0813648
ALG10B	0
ALG10	0.122138
ALG11	0.114504
ALG13	0.111111
ALG14	0.06
ALG1L2	0.0961538
ALG1	0.0702702
ALG2	0.0869565
ALG3	0.105727
ALG5	0.0243902
ALG8	0.0422535
ALG9	0.153061
ALKAL1	0.0431966
ALKAL2	0.0289017
ALKBH1	0
ALKBH2	0.111111
ALKBH3	0.140146
ALKBH4	0.12
ALKBH5	0
ALKBH6	0.0289156
ALKBH7	0
ALKBH8	0.0384615
ALK	0.0642201
ALMS1	0.0181818
ALOX12B	0.0147059
ALOX12	0.043956
ALOX15B	0.109541
ALOX15	0.0495868
ALOX5AP	0.0097087
ALOX5	0.0647773
ALOXE3	0.0421687
ALPG	0.1
ALPI	0.0675676
ALPK3	0
ALPP	0.0392156
ALS2	0.15
ALX1	0.121951
ALX3	0.0697675
ALX4	0
ALYREF	0
AMACR	0.0833334
AMBN	0.137255
AMBP	0.0762712
AMD1	0.164179
AMDHD1	0
AMDHD2	0.0322581
AMER2	0.10479
AMFR	0.0092166
AMHR2	0
AMH	0.0886076
AMIGO3	0.0229358
AMMECR1	0.0769231
AMN1	0
AMN	0
AMOTL1	0.0718954
AMOTL2	0.0532544
AMOT	0.0898877
AMPD1	0.143836
AMPD2	0.0786948
AMPD3	0.032353
AMPH	0.0147059
AMT	0.0194174
AMY1C	0.142857
AMY2A	0.0769231
AMY2B	0.0769231
AMZ2	0.163121
ANAPC11	0.173077
ANAPC1	0.100559
ANAPC2	0
ANAPC4	0.0280374
ANAPC5	0.177325
ANAPC7	0.107843
ANGEL1	0.210291
ANGEL2	0.0820512
ANGPT1	0.131048
ANGPT2	0.105485
ANGPT4	0.0588235
ANGPTL3	0.108696
ANGPTL4	0.0481928
ANGPTL5	0.166667
ANGPTL6	0.0588235
ANGPTL7	0.0580357
ANGPTL8	0
ANK1	0.024911
ANK2	0.089527
ANK3	0.158951
ANKAR	0.253968
ANKDD1A	0
ANKDD1B	0.0055249
ANKFN1	0.062069
ANKFY1	0.0517242
ANKHD1-EIF4EBP3	0.0515151
ANKHD1	0.0588235
ANKH	0
ANKK1	0.0190476
ANKLE1	0.0218182
ANKLE2	0.0948059
ANKMY1	0.0440251
ANKMY2	0.0864198
ANKRD10	0.0677967
ANKRD12	0.0447761
ANKRD13A	0.0652174
ANKRD13B	0.0232558
ANKRD13C	0.00818
ANKRD13D	0.0584615
ANKRD16	0.0127389
ANKRD17	0.0326678
ANKRD18A	0.0465116
ANKRD18B	0.0548387
ANKRD1	0.0210526
ANKRD20A1	0.0288462
ANKRD20A2P	0.0424242
ANKRD20A3P	0.0253165
ANKRD20A4P	0.0722433
ANKRD22	0.0678571
ANKRD23	0.0974576
ANKRD24	0
ANKRD26	0.0451613
ANKRD28	0.0898204
ANKRD29	0.198353
ANKRD2	0.0055556
ANKRD30A	0.058201
ANKRD30BL	0.0446928
ANKRD30B	0.0803213
ANKRD31	0.142857
ANKRD33B	0.0451977
ANKRD33	0.0352645
ANKRD35	0.0560748
ANKRD36B	0.0409556
ANKRD36C	0.0788531
ANKRD36	0.0819672
ANKRD37	0.0853658
ANKRD39	0
ANKRD40	0.197505
ANKRD42	0.0553236
ANKRD44	0.0520833
ANKRD49	0.225806
ANKRD52	0
ANKRD53	0.0377359
ANKRD54	0.0315789
ANKRD55	0.119149
ANKRD62	0.195652
ANKRD63	0.045977
ANKRD65	0.0062893
ANKRD6	0.0534591
ANKRD7	0.0555555
ANKS1A	0.0340136
ANKS1B	0.0408654
ANKS3	0.0588235
ANKS4B	0.0263158
ANKS6	0
ANKUB1	0.19079
ANKZF1	0.129032
ANLN	0.0926829
ANO1	0.0032895
ANO2	0.140845
ANO3	0.233533
ANO5	0.0196078
ANO6	0.0332226
ANO7	0.0392157
ANO8	0.0217391
ANO9	0.0119048
ANOS1	0
ANP32A	0.0699301
ANP32B	0.0607477
ANP32D	0.104762
ANP32E	0.113821
ANTKMT	0.0112994
ANTXR1	0.040625
ANTXR2	0.0374251
ANTXRL	0.0301887
ANXA10	0.194098
ANXA11	0.220859
ANXA13	0.0691824
ANXA1	0.0895522
ANXA2R	0.183154
ANXA2	0.209559
ANXA8L1	0.0089286
ANXA8	0.0133929
AOAH	0.095
AOC2	0.108696
AOC3	0.0691824
AOX1	0.0212766
AP1AR	0.0493421
AP1G1	0.241594
AP1G2	0.0529802
AP1M1	0.0174419
AP1M2	0.0361446
AP1S1	0.0172414
AP1S2	0.0370371
AP1S3	0.0211267
AP2A1	0.030303
AP2A2	0.018868
AP2M1	0.0651163
AP2S1	0.0305344
AP3B1	0.0762712
AP3B2	0.0292887
AP3D1	0.021645
AP3M2	0.109209
AP3S1	0.0196078
AP3S2	0.0799419
AP4B1	0.136364
AP4E1	0.0188679
AP4M1	0.0909091
AP4S1	0.171429
AP5B1	0.015625
AP5M1	0.145773
AP5Z1	0.04
APAF1	0.0465116
APBB1	0.0326087
APBB3	0.0502793
APC2	0.0510204
APCDD1L	0.0303738
APCDD1	0.0057804
APCS	0.0636759
APC	0.0842105
APEH	0.02
APELA	0.163399
APEX2	0.118644
APH1A	0.0711382
APH1B	0.111111
API5	0.054878
APIP	0.181287
APLF	0.0628931
APLNR	0.0215384
APLN	0.0434783
APLP1	0.0476191
APLP2	0.0785714
APMAP	0.0483871
APOA1	0.039823
APOA2	0.0601092
APOA4	0.0267857
APOA5	0.111111
APOBEC1	0.023622
APOBEC2	0
APOBEC3A	0.0482759
APOBEC3B	0.071006
APOBEC3C	0.0660377
APOBEC3D	0.0666666
APOBEC3F	0.103448
APOBEC3G	0.0582524
APOBR	0.0581395
APOB	0.105263
APOC1	0
APOC2	0.015625
APOC4-APOC2	0.025
APOC4	0.025641
APOE	0.0871212
APOF	0.072072
APOH	0.0857143
APOL2	0.25
APOL3	0.0142857
APOL4	0.0633803
APOLD1	0.0361446
APOM	0.0416667
APOOL	0.0723404
APOO	0.0857143
APPBP2	0.124528
APPL1	0.0612903
APPL2	0.0063694
APP	0.0052632
APRT	0.027027
APTX	0
AQP10	0.0331125
AQP11	0.0806452
AQP12A	0
AQP12B	0
AQP1	0
AQP2	0.0215054
AQP3	0
AQP4	0.161404
AQP5	0
AQP6	0.0178572
AQP7	0.0816327
AQP8	0.0816326
AQP9	0.0923913
AQR	0.101562
ARAP1	0.0835555
ARAP2	0.0666667
ARAP3	0.148148
ARCN1	0.0784884
ARC	0.0096618
AREG	0.0382166
AREL1	0.0334928
ARF4	0.0454545
ARF5	0.106667
ARFGAP2	0.0105263
ARFGAP3	0.0405904
ARFGEF1	0.0580357
ARFGEF2	0.0385396
ARFGEF3	0.011236
ARG1	0.0272109
ARG2	0.0175439
ARGLU1	0.0526316
ARHGAP10	0.078341
ARHGAP11A	0.0140845
ARHGAP11B	0.0499307
ARHGAP12	0.0562061
ARHGAP17	0.222222
ARHGAP18	0.0373832
ARHGAP19-SLIT1	0.05
ARHGAP19	0.0666666
ARHGAP20	0
ARHGAP21	0.0533708
ARHGAP22	0.11828
ARHGAP23	0.184848
ARHGAP24	0
ARHGAP25	0.127854
ARHGAP26	0.0798969
ARHGAP27	0.0208333
ARHGAP28	0.0462963
ARHGAP30	0.0645162
ARHGAP31	0.0492754
ARHGAP32	0.0422265
ARHGAP33	0.230159
ARHGAP36	0.026087
ARHGAP39	0.107143
ARHGAP42	0.0447761
ARHGAP44	0.0098039
ARHGAP45	0.0205128
ARHGAP4	0.017647
ARHGAP5	0.103943
ARHGAP6	0.0137457
ARHGAP8	0.0430797
ARHGAP9	0
ARHGDIA	0.0711111
ARHGDIG	0.04
ARHGEF10L	0
ARHGEF11	0.0309279
ARHGEF12	0.047619
ARHGEF16	0.172218
ARHGEF17	0.0530121
ARHGEF18	0
ARHGEF1	0.0276243
ARHGEF25	0.128019
ARHGEF28	0.064257
ARHGEF2	0.0283224
ARHGEF33	0.114286
ARHGEF38	0.152855
ARHGEF39	0.0357143
ARHGEF3	0.131034
ARHGEF40	0
ARHGEF4	0.010929
ARHGEF6	0.0162602
ARHGEF7	0.102041
ARHGEF9	0.0429989
ARID1A	0.075
ARID1B	0.205333
ARID2	0.0695364
ARID3C	0.107692
ARID4A	0.0422535
ARID5A	0.0851735
ARID5B	0
ARIH1	0.0522388
ARIH2	0.0194175
ARL10	0.186905
ARL13B	0.0238095
ARL14EP	0.0131579
ARL14	0.103203
ARL15	0.150538
ARL16	0.272321
ARL1	0.1875
ARL2-SNX15	0.0232558
ARL2BP	0
ARL2	0.0555555
ARL3	0
ARL4C	0.0330578
ARL5A	0.0040486
ARL5B	0.0122951
ARL5C	0.0242719
ARL6IP1	0.0575
ARL6IP4	0.0930232
ARL6IP5	0
ARL6IP6	0.0181818
ARL8A	0
ARL8B	0.0117648
ARL9	0.0231213
ARMC10	0
ARMC12	0.0460358
ARMC5	0.0526316
ARMC6	0.0485714
ARMC7	0.0599369
ARMC8	0.0654762
ARMCX5	0.135819
ARMH2	0.11446
ARMS2	0.101695
ARMT1	0.0945946
ARNT2	0.0886076
ARNTL2	0.0656935
ARNTL	0.0225564
ARNT	0
ARPC1B	0.0137615
ARPC2	0
ARPC3	0.0653846
ARPC4-TTLL3	0.0263158
ARPC4	0.128205
ARPC5L	0.128205
ARPC5	0.0569106
ARPIN-AP3S2	0
ARPIN	0.0172414
ARPP19	0.0666667
ARPP21	0.227099
ARRB1	0.193076
ARRB2	0.0463576
ARRDC1	0.016
ARRDC2	0
ARRDC3	0.021978
ARRDC4	0.205357
ARRDC5	0.0189873
ARSA	0.0428571
ARSB	0.0403226
ARSD	0.0491803
ARSH	0.015873
ARSI	0.151515
ARSJ	0.0320151
ARSK	0.0911331
ART4	0.0734463
ART5	0.143204
ARTN	0
ARV1	0.0976431
ARX	0
AR	0.0528634
AS3MT	0
ASAH1	0.0590551
ASAP1	0.125
ASAP2	0.0147493
ASAP3	0
ASB10	0.020979
ASB11	0.0730769
ASB13	0.0694445
ASB16	0
ASB17	0.0117647
ASB18	0.196429
ASB1	0.0952381
ASB2	0.0778688
ASB4	0.0714286
ASB5	0.118644
ASB6	0.0177515
ASB8	0.182243
ASB9	0.0913462
ASCC1	0.15625
ASCL1	0.105263
ASCL2	0.0431373
ASCL3	0.22449
ASCL4	0.107004
ASDURF	0.0588236
ASF1A	0.0996168
ASF1B	0.025641
ASGR1	0.0366161
ASH1L	0.234694
ASH2L	0.04
ASIC1	0
ASIC2	0.0262935
ASIC3	0.0623947
ASIC4	0.0247934
ASIC5	0.14
ASL	0.0161943
ASMTL	0.05
ASMT	0.0795455
ASNS	0.0277778
ASPA	0.197531
ASPDH	0.0277778
ASPG	0
ASPHD1	0.0186567
ASPH	0.0227744
ASPM	0.128906
ASPRV1	0.0618557
ASPSCR1	0.0520834
ASS1	0
ASTL	0.153846
ASTN1	0.031579
ASTN2	0.0831296
ASXL1	0.0134832
ASXL2	0.0568182
ASXL3	0.0097088
ASZ1	0.0434783
ATAD1	0.365248
ATAD2B	0.022472
ATAD2	0.238227
ATAD3A	0.009434
ATAD3B	0.0252101
ATAD3C	0.0784708
ATAD5	0.0524934
ATAT1	0.0638298
ATE1	0.0333333
ATF2	0.230769
ATF3	0
ATF4	0.077185
ATF6B	0.0806452
ATF6	0.0444444
ATF7IP2	0.178683
ATF7IP	0.16
ATG10	0.416667
ATG12	0.0774648
ATG14	0
ATG16L1	0.046875
ATG16L2	0.025641
ATG2A	0.0120482
ATG2B	0.0219781
ATG3	0.0230947
ATG4A	0.0822785
ATG4B	0.0279442
ATG4D	0.0358974
ATG9B	0.0666667
ATIC	0.0230769
ATL1	0.0780781
ATL2	0.108696
ATL3	0.0536585
ATMIN	0.179374
ATM	0
ATOH1	0.0809249
ATOH7	0.108046
ATOH8	0.0050505
ATOX1	0.114206
ATP10A	0.0458553
ATP10B	0.176829
ATP11A	0.010582
ATP11B	0.0195313
ATP11C	0.0282376
ATP12A	0.0238806
ATP13A1	0.111111
ATP13A2	0.010582
ATP13A3	0.190476
ATP13A4	0.13369
ATP13A5	0.12766
ATP1A1	0.0469613
ATP1A2	0.0196078
ATP1A3	0.0103627
ATP1A4	0.101322
ATP1B1	0
ATP1B2	0.106419
ATP1B3	0.0216216
ATP1B4	0.0481928
ATP23	0.0522388
ATP2A1	0.018797
ATP2A2	0.0208024
ATP2A3	0.0232558
ATP2B1	0.200893
ATP2B2	0.0127119
ATP2B4	0.10101
ATP2C1	0.0654205
ATP2C2	0.0227272
ATP4A	0.0357143
ATP4B	0.0188679
ATP5F1A	0.0963856
ATP5F1B	0.05
ATP5F1C	0.0666666
ATP5F1D	0.0192308
ATP5F1E	0.0752688
ATP5IF1	0.054054
ATP5MC1	0.144231
ATP5MC2	0.0878505
ATP5MC3	0.0446097
ATP5ME	0.0357143
ATP5MF-PTCD1	0
ATP5MF	0
ATP5MGL	0.0677966
ATP5MG	0.0920245
ATP5MJ	0.0784314
ATP5PB	0.116883
ATP5PF	0.038961
ATP5PO	0.12
ATP6AP1	0
ATP6AP2	0.0175439
ATP6V0A2	0.150747
ATP6V0A4	0.115385
ATP6V0B	0.0416667
ATP6V0C	0.0708955
ATP6V0D1	0.0212766
ATP6V0D2	0.117647
ATP6V0E1	0.0561798
ATP6V0E2	0.0574294
ATP6V1B1	0
ATP6V1B2	0
ATP6V1C2	0.12987
ATP6V1D	0.0666666
ATP6V1E1	0.123894
ATP6V1FNB	0.0833333
ATP6V1F	0.0253165
ATP6V1G1	0.0454546
ATP6V1G2-DDX39B	0.077922
ATP6V1G2	0.104167
ATP6V1G3	0.202381
ATP7B	0.0634921
ATP8A1	0.021645
ATP8A2	0.0168068
ATP9A	0
ATP9B	0.024
ATPAF1	0.131068
ATPAF2	0.0779221
ATPSCKMT	0.0434783
ATRAID	0.0714286
ATRIP	0.150649
ATRNL1	0.0446428
ATRN	0.022472
ATRX	0.0207792
ATR	0.274168
ATXN10	0.0377358
ATXN2L	0.0380952
ATXN2	0.0701754
ATXN3L	0.0441177
ATXN3	0.135593
ATXN7L1	0.143713
ATXN7L2	0.075
ATXN7L3B	0.0632911
ATXN7L3	0.0714286
ATXN7	0.0541516
AUH	0.0357143
AUNIP	0.04
AUP1	0.0230769
AURKAIP1	0.03
AURKB	0.136364
AURKC	0.04
AUTS2	0.0884303
AVEN	0.0318472
AVIL	0.0930233
AVL9	0.0227273
AVPR1A	0.0204082
AVPR1B	0.0302198
AVPR2	0.0845071
AVP	0.0277778
AWAT1	0.075
AWAT2	0
AXIN2	0.037037
AXL	0.0177515
AZGP1	0
AZU1	0
B2M	0.101449
B3GALNT2	0.0050251
B3GALT1	0.175824
B3GALT4	0.0304054
B3GALT6	0
B3GAT2	0.0222222
B3GAT3	0.0145631
B3GLCT	0.0183486
B3GNT4	0.0764774
B3GNT6	0.1
B3GNT7	0
B3GNTL1	0
B4GALNT2	0.0172414
B4GALNT3	0.006865
B4GALNT4	0.0032895
B4GALT1	0.032258
B4GALT2	0
B4GALT4	0.12766
B4GALT5	0.0053476
B4GALT6	0.0649351
B4GALT7	0.0128205
B4GAT1	0.0481928
B9D1	0.0490798
BAALC	0.0108696
BAAT	0.214286
BABAM1	0.0991736
BABAM2	0.181818
BACE1	0.0151188
BACE2	0.021645
BAD	0.037037
BAG1	0.0153846
BAG2	0.0377358
BAG3	0.0677966
BAG4	0.0604982
BAG5	0.0482759
BAG6	0.116279
BAIAP2L1	0.0454546
BAIAP2L2	0.0421941
BAIAP2	0.0189873
BAIAP3	0.044586
BAMBI	0.0319149
BANF2	0
BANK1	0.043956
BAP1	0.0077519
BARD1	0.0973451
BARHL1	0.0628272
BARHL2	0.179245
BARX1	0.033195
BARX2	0.0106952
BATF2	0.028169
BATF3	0.091603
BATF	0.012987
BAX	0
BAZ1A	0.0428134
BAZ1B	0.0334262
BAZ2A	0.0880829
BBC3	0.0490798
BBIP1	0.181818
BBOF1	0.0310077
BBOX1	0.0985916
BBS10	0.0865603
BBS1	0.0714286
BBS2	0.0431034
BBS4	0.126984
BBS5	0.0571428
BBS7	0.06875
BCAM	0
BCAP29	0.0822368
BCAP31	0.0598503
BCAR1	0.0728291
BCAR3	0.0843374
BCAS2	0
BCAS4	0
BCAT1	0.130303
BCAT2	0.095238
BCCIP	0
BCDIN3D	0.111111
BCKDHA	0.222222
BCKDHB	0.0217391
BCKDK	0.0484429
BCL10	0.046595
BCL11A	0.178294
BCL11B	0.138037
BCL2A1	0.120466
BCL2L10	0.0657895
BCL2L12	0.150794
BCL2L13	0
BCL2L14	0.118943
BCL2L15	0.0917431
BCL2L1	0.115385
BCL2	0.15122
BCL3	0
BCL6B	0.056701
BCL7A	0.121019
BCL7B	0.0053763
BCL7C	0.0084034
BCL9L	0.0404564
BCLAF3	0.0606061
BCO1	0.0273972
BCO2	0.11236
BCR	0.0184874
BDH1	0.0328947
BDKRB1	0
BDNF	0.16194
BDP1	0.0496184
BEGAIN	0.037037
BEND2	0.0666666
BEND4	0
BEND5	0
BEND7	0.0136363
BEST3	0.182979
BEST4	0.0775862
BET1L	0.10303
BET1	0.0283019
BEX2	0.0448179
BFAR	0.224138
BFSP1	0.111111
BFSP2	0
BGLAP	0
BHLHA15	0.0363636
BHLHA9	0
BHLHE22	0.0117647
BHLHE23	0.012987
BHLHE40	0.0213523
BHLHE41	0.0389105
BHMT2	0.0131579
BHMT	0
BICC1	0.0184501
BICD1	0.0564516
BICD2	0
BICDL2	0.0227273
BICRA	0.0524626
BID	0.0398773
BIN1	0.0232558
BIN2	0.125
BIN3	0.0729166
BIRC5	0.0538461
BIRC6	0.0601504
BIRC7	0.0422535
BLID	0.157534
BLMH	0.0574713
BLNK	0.106383
BLOC1S1	0
BLOC1S2	0.0599079
BLOC1S3	0.109589
BLOC1S4	0
BLOC1S5	0
BLOC1S6	0.0458715
BLVRB	0.04
BMERB1	0.108939
BMP10	0.0037736
BMP15	0.105263
BMP1	0.166667
BMP2K	0.0199005
BMP3	0.0399305
BMP5	0.183702
BMP6	0.0327103
BMP7	0.0289575
BMP8A	0.0112676
BMP8B	0.010554
BMPER	0.225051
BMPR1B	0.173913
BMPR2	0.0793374
BMT2	0.016129
BNC1	0.0532787
BNC2	0.0889571
BNIP1	0.0485437
BNIP2	0
BNIP3L	0
BNIP3	0.0394737
BNIPL	0.0719425
BOD1L1	0.0694444
BOD1L2	0.0510949
BOD1	0.0711111
BOLA2-SMG1P6	0.0566407
BOLA2B	0.0566407
BOLA2	0.0452261
BOLA3	0.027027
BOLL	0.0438596
BOP1	0
BORA	0.10274
BORCS5	0.0482574
BORCS6	0.0512821
BORCS7-ASMT	0.074074
BORCS7	0.142857
BORCS8-MEF2B	0.0636943
BORCS8	0.1
BPHL	0.0329671
BPIFA3	0.0759494
BPIFC	0.0380435
BPI	0.127273
BPNT2	0.0320285
BPTF	0.0361991
BRAF	0.0266666
BRAP	0.0306748
BRAT1	0
BRCA1	0.06993
BRCC3	0.0093458
BRD1	0.104938
BRD2	0.0734214
BRD3OS	0.0632183
BRD7	0.0046948
BRD8	0.162722
BRD9	0.020979
BRDT	0.0583942
BRF1	0.0882353
BRF2	0.103896
BRI3BP	0
BRI3	0.0206897
BRICD5	0.0422535
BRIP1	0.103448
BRIX1	0
BRK1	0.0384615
BRMS1L	0.0449439
BRPF1	0
BRPF3	0.184713
BRS3	0.137725
BRSK1	0
BRSK2	0.0025974
BRWD1	0.0428134
BRWD3	0.0419753
BSCL2	0.0639387
BSDC1	0.0384615
BSG	0.0952381
BSND	0
BSN	0.0632411
BSPH1	0.0340909
BSPRY	0
BST1	0.0632911
BST2	0.0555555
BSX	0.0617284
BTAF1	0.0359477
BTBD10	0.06
BTBD11	0.144445
BTBD17	0.0520231
BTBD18	0.0625
BTBD19	0.149733
BTBD1	0.0532544
BTBD2	0
BTBD3	0.149215
BTBD6	0.0222223
BTBD7	0.0090909
BTBD8	0.075188
BTC	0.0913706
BTD	0.0761904
BTF3	0.0458716
BTG1	0.0483871
BTG2	0.026087
BTK	0.105691
BTLA	0.123894
BTN1A1	0.0615384
BTN2A2	0.0618557
BTN3A2	0.175141
BTNL2	0
BTNL3	0.0824175
BTNL8	0.0944206
BTRC	0.0340136
BUB1B	0.119403
BUB1	0.0653594
BUB3	0.0481928
BUD13	0
BUD23	0.0185185
BUD31	0.142857
BYSL	0.126984
BZW1	0.135266
C10orf120	0.109091
C10orf143	0.0350877
C10orf53	0.0652174
C10orf62	0.0625
C10orf67	0.171429
C10orf88	0.0208333
C10orf90	0.0849056
C10orf99	0.06
C11orf1	0.115727
C11orf21	0.0458716
C11orf42	0.0344828
C11orf49	0.037037
C11orf52	0.0508475
C11orf53	0.0859375
C11orf54	0.229075
C11orf58	0.104478
C11orf65	0.222222
C11orf68	0.110345
C11orf71	0.0837989
C11orf80	0.0326797
C11orf86	0.0117647
C11orf91	0.0333333
C11orf94	0.04
C11orf95	0
C11orf96	0.0074906
C11orf97	0
C11orf98	0.025
C12orf29	0.048951
C12orf40	0.0591716
C12orf43	0.0759494
C12orf45	0.0277778
C12orf54	0.0857143
C12orf56	0.03125
C12orf57	0.197368
C12orf65	0.140845
C12orf66	0
C12orf71	0.287234
C12orf73	0.0620842
C12orf75	0.0196078
C12orf76	0.04
C13orf46	0.025641
C14orf132	0
C15orf40	0.0606061
C15orf48	0.116402
C15orf61	0.138211
C15orf62	0.0407767
C15orf65	0.131868
C16orf54	0.0379747
C16orf70	0.0299145
C16orf72	0.02
C16orf74	0.0654545
C16orf78	0.0592592
C16orf82	0.0441177
C16orf86	0.0512821
C16orf87	0.0333333
C16orf89	0.039801
C16orf90	0.0149254
C16orf91	0
C16orf92	0.0422535
C16orf95	0.0442478
C16orf96	0.033557
C17orf100	0.10596
C17orf107	0.0465116
C17orf114	0.0666667
C17orf49	0.0331492
C17orf50	0.0185185
C17orf58	0.0703704
C17orf64	0.0194175
C17orf75	0.0434783
C17orf78	0.046729
C17orf97	0
C17orf98	0.0461538
C17orf99	0.0555555
C18orf21	0.0679611
C19orf12	0.106195
C19orf18	0.188119
C19orf25	0.0514019
C19orf33	0.072165
C19orf38	0.0645161
C19orf47	0
C19orf53	0.0727273
C19orf54	0.120357
C19orf67	0.0258064
C19orf71	0
C19orf73	0.0166667
C19orf84	0.0641025
C19orf85	0.0663265
C1GALT1C1L	0.311476
C1GALT1	0.0283019
C1QA	0.11
C1QBP	0.135593
C1QL1	0.0769231
C1QL2	0.0580645
C1QL3	0
C1QL4	0.25
C1QTNF12	0.0956522
C1QTNF1	0.0555555
C1QTNF2	0.021978
C1QTNF3-AMACR	0
C1QTNF3	0.12
C1QTNF5	0.0837989
C1QTNF6	0
C1QTNF7	0
C1QTNF9B	0.144509
C1RL	0.0842333
C1R	0.0618557
C1S	0.0611353
C1orf105	0.0967742
C1orf112	0.0357143
C1orf115	0
C1orf122	0.243243
C1orf131	0.03125
C1orf141	0.0566893
C1orf158	0
C1orf159	0.0987655
C1orf174	0.015748
C1orf185	0.022869
C1orf189	0.0270602
C1orf194	0.0295775
C1orf198	0.0773333
C1orf21	0
C1orf226	0
C1orf232	0.0229885
C1orf35	0.054054
C1orf43	0.0059172
C1orf50	0.0555556
C1orf52	0.205426
C1orf53	0.0526316
C1orf54	0.0192308
C1orf56	0.122807
C1orf94	0.0776515
C20orf141	0.127273
C20orf144	0.0982659
C20orf194	0
C20orf202	0.009009
C20orf204	0.0967742
C20orf85	0.0141844
C20orf96	0.016129
C21orf58	0.0977011
C22orf15	0.0733864
C22orf23	0.0506329
C22orf31	0.0784811
C22orf39	0.18421
C22orf42	0.0454545
C2CD2L	0.160919
C2CD2	0.0216802
C2CD3	0.0100756
C2CD5	0.0973452
C2CD6	0.0784314
C2	0.0425532
C2orf16	0.14
C2orf42	0
C2orf49	0.0909091
C2orf50	0.0339805
C2orf66	0.0555556
C2orf68	0.0246914
C2orf69	0.0068966
C2orf72	0
C2orf73	0.145038
C2orf76	0.0912698
C2orf78	0.0916667
C2orf80	0.235294
C2orf81	0.111433
C2orf92	0.06
C3	0
C3orf18	0.0588235
C3orf33	0
C3orf38	0.0860215
C3orf49	0.156977
C3orf52	0.0277778
C3orf62	0.0640668
C3orf70	0.0084746
C3orf80	0.0187793
C3orf84	0.139535
C4A	0.060241
C4BPB	0.060241
C4B_2	0.060241
C4B	0.211604
C4orf3	0.119266
C4orf45	0.128788
C4orf46	0.122222
C4orf50	0.0570547
C4orf51	0.210526
C5AR1	0.142857
C5	0.0294118
C5orf15	0.075
C5orf22	0.0666667
C5orf46	0.138889
C5orf47	0.0322581
C5orf49	0.0077519
C5orf51	0.0434783
C5orf52	0.0617284
C5orf58	0.0447761
C6orf118	0
C6orf120	0.0148698
C6orf132	0.0342857
C6orf136	0.0520833
C6orf141	0.0753424
C6orf15	0
C6orf163	0.216783
C6orf226	0.09375
C6orf47	0.0831325
C6orf58	0
C6orf62	0.218557
C6orf89	0.0432099
C7	0.0973451
C7orf25	0
C7orf26	0.0305344
C7orf31	0.182796
C7orf33	0.0880503
C7orf61	0.102564
C8A	0.201923
C8B	0.0757575
C8G	0.051948
C8orf33	0.0833334
C8orf34	0.196103
C8orf37	0.0909091
C8orf48	0.0491803
C8orf58	0.031746
C8orf74	0
C8orf76	0.0666667
C8orf82	0.0139535
C8orf89	0.0232558
C9	0
C9orf116	0.06006
C9orf131	0.0612245
C9orf135	0.0483871
C9orf152	0.122625
C9orf153	0.115385
C9orf16	0.0704225
C9orf24	0.0454546
C9orf40	0.0333333
C9orf50	0.0348258
C9orf57	0.2
C9orf64	0.0871369
C9orf78	0.0377358
C9orf85	0.120536
CA10	0.230769
CA11	0.0485437
CA12	0.0324909
CA13	0.008
CA14	0.054054
CA1	0.0508474
CA2	0.0265487
CA3	0
CA4	0.0434782
CA5A	0.0465117
CA5B	0.191667
CA6	0.105263
CA7	0
CA8	0.015873
CA9	0.0243902
CAAP1	0.045977
CAB39	0
CABCOCO1	0.0697674
CABIN1	0.0322581
CABLES1	0.0252707
CABLES2	0
CABP1	0.0525363
CABP2	0.0278746
CABP4	0.0724638
CABP5	0.0192308
CABP7	0.0142518
CABS1	0.0344828
CACFD1	0.049505
CACHD1	0.0471544
CACNA1A	0.0407407
CACNA1B	0
CACNA1C	0.0834783
CACNA1D	0.124324
CACNA1E	0.092511
CACNA1F	0.0327869
CACNA1G	0.0241935
CACNA1S	0.027027
CACNA2D1	0.0410095
CACNA2D2	0.0238095
CACNA2D3	0.0248447
CACNA2D4	0.016854
CACNB1	0.0144927
CACNB2	0.106
CACNB3	0.039261
CACNB4	0.121662
CACNG1	0.018868
CACNG2	0.120851
CACNG3	0.0596659
CACNG4	0.0147059
CACNG5	0.031746
CACNG6	0.0701613
CACNG7	0.0319149
CACNG8	0.0097561
CACTIN	0.0769231
CACUL1	0.0432099
CACYBP	0.0429184
CADM1	0.0604395
CADM2	0.046875
CADM3	0.0469256
CADM4	0.0256411
CADPS2	0
CADPS	0.0414508
CAD	0.0365359
CAGE1	0.0566038
CALB1	0.0331491
CALB2	0
CALCA	0
CALCOCO2	0.173611
CALD1	0.0545455
CALHM1	0.0202703
CALHM3	0.0338164
CALHM4	0.0930232
CALHM5	0.0701755
CALHM6	0.22
CALM1	0.0447761
CALM2	0.0828025
CALM3	0.0189873
CALML3	0.0080645
CALML4	0.115942
CALML5	0.0076336
CALML6	0.0465117
CALR3	0.0857143
CALR	0
CAMK1D	0.0073801
CAMK2A	0.0301205
CAMK2B	0.0042735
CAMK2D	0.041958
CAMK2G	0.0155038
CAMK2N1	0.0433735
CAMK2N2	0.0224719
CAMK4	0.029703
CAMKK1	0
CAMKK2	0.136364
CAMKMT	0
CAMLG	0.024
CAMP	0.051613
CAMSAP1	0.0207254
CAMSAP2	0.0334572
CAMSAP3	0.0071942
CAMTA1	0.0131579
CAMTA2	0.024331
CAND1	0.0389972
CAND2	0.0201613
CAPN10	0.0585774
CAPN11	0.0225988
CAPN12	0.054054
CAPN15	0.0584415
CAPN1	0.0238095
CAPN2	0.0765957
CAPN3	0.142857
CAPN7	0.0262391
CAPN8	0.0394737
CAPN9	0.0982143
CAPNS1	0.152941
CAPNS2	0.222222
CAPRIN1	0.0666667
CAPRIN2	0.124
CAPS2	0.0225564
CAPSL	0.142857
CAPS	0.047619
CAPZA1	0
CAPZA2	0.0833333
CAPZA3	0.154362
CAPZB	0.0416667
CARD10	0.0233645
CARD18	0.166134
CARD19	0.0078125
CARD6	0.364865
CARD8	0.166667
CARHSP1	0.0689655
CARM1	0.0134228
CARMIL1	0.0997625
CARMIL2	0.0193798
CARMIL3	0.0069444
CARNMT1	0.0055249
CARNS1	0.0265487
CARS1	0.0571429
CARS2	0.025641
CARTPT	0.111111
CASC3	0.157434
CASD1	0.0145455
CASKIN1	0.0106194
CASK	0
CASP1	0.110294
CASP2	0.0416667
CASP4	0.0833333
CASP5	0.0967742
CASP6	0.0320856
CASP7	0.0744336
CASP8	0.2
CASP9	0.0245901
CASQ1	0.0511364
CASQ2	0.0813954
CASR	0.0788381
CASS4	0.126263
CASTOR1	0.0182648
CASTOR2	0.0403225
CAST	0.0178571
CATIP	0.0379747
CATSPER1	0.037037
CATSPER2	0.0808081
CATSPER3	0.1
CATSPER4	0.130952
CATSPERB	0.0606061
CATSPERD	0.115385
CATSPERE	0.05
CATSPERZ	0.0192308
CAT	0.063492
CAV1	0.108843
CAV2	0
CAV3	0.054054
CAVIN1	0.0443038
CAVIN2	0.0432099
CAVIN3	0.0363636
CAVIN4	0.1875
CBFA2T2	0.0175439
CBFA2T3	0.0275689
CBFB	0.003876
CBLB	0.0168067
CBLC	0.0606061
CBLIF	0.032258
CBLL1	0.0444444
CBLL2	0
CBLN1	0.166667
CBLN2	0.0188172
CBLN3	0.163842
CBLN4	0.0489396
CBL	0.0742391
CBR1	0.0287357
CBR3	0.0353982
CBR4	0.27027
CBWD1	0.0395481
CBWD2	0.0395481
CBWD3	0.0451978
CBWD5	0.0431655
CBWD6	0.0451978
CBX2	0.0229885
CBX4	0.0159574
CBX6	0
CBX7	0.012766
CBX8	0.0769231
CBY2	0.115663
CBY3	0.0347827
CC2D1A	0.0208334
CC2D2A	0
CC2D2B	0.304348
CCAR1	0.056338
CCAR2	0.290909
CCBE1	0.025
CCDC105	0.0808081
CCDC106	0.0527578
CCDC107	0.0224719
CCDC110	0.0147059
CCDC112	0.0181818
CCDC113	0.025641
CCDC115	0.110874
CCDC117	0.0342857
CCDC121	0.0833333
CCDC124	0.03937
CCDC125	0.076923
CCDC127	0.238095
CCDC12	0.201087
CCDC136	0.0564334
CCDC137	0.0689656
CCDC138	0.0923077
CCDC141	0.204225
CCDC142	0.111111
CCDC144A	0.05
CCDC148	0.119048
CCDC149	0.086262
CCDC14	0
CCDC150	0.217899
CCDC154	0.0120482
CCDC159	0.069307
CCDC163	0.0980811
CCDC167	0.0344828
CCDC168	0.151079
CCDC169	0.0638298
CCDC170	0.115646
CCDC173	0.054054
CCDC174	0.0909091
CCDC175	0.0675675
CCDC178	0.0833334
CCDC179	0.12766
CCDC17	0.076923
CCDC182	0.115385
CCDC183	0.0677967
CCDC184	0.0167364
CCDC185	0.0166667
CCDC187	0.0335821
CCDC188	0.0441177
CCDC189	0.0565476
CCDC190	0.117647
CCDC191	0.0866141
CCDC192	0.037037
CCDC196	0.173709
CCDC198	0.13245
CCDC200	0.0294118
CCDC201	0.0540541
CCDC22	0.0481928
CCDC24	0.0576924
CCDC25	0.0357143
CCDC27	0.0277778
CCDC30	0.0070423
CCDC32	0.174053
CCDC33	0.0753769
CCDC34	0.048346
CCDC39	0.0769231
CCDC3	0.0925926
CCDC40	0.0666666
CCDC42	0.039823
CCDC43	0.04
CCDC50	0.0645161
CCDC54	0.182432
CCDC57	0.058608
CCDC59	0.105263
CCDC60	0.0305344
CCDC61	0.172414
CCDC62	0.0833333
CCDC65	0.0347222
CCDC66	0.0973451
CCDC68	0.0617284
CCDC69	0.278481
CCDC6	0.0247934
CCDC71L	0.047619
CCDC74A	0.02682
CCDC74B	0.0695652
CCDC78	0.029197
CCDC7	0.047619
CCDC80	0.0664011
CCDC81	0.162791
CCDC82	0.100703
CCDC85A	0.219692
CCDC85B	0.0283911
CCDC85C	0
CCDC86	0
CCDC87	0
CCDC88A	0.0851064
CCDC88B	0.119018
CCDC88C	0.0402684
CCDC89	0.134752
CCDC8	0.09375
CCDC90B	0.125402
CCDC91	0.0576037
CCDC92	0.171429
CCDC93	0.0946602
CCDC96	0.080292
CCDC97	0.032258
CCDC9B	0.0434783
CCDC9	0.04
CCER1	0.0346421
CCER2	0.0740741
CCHCR1	0.101064
CCIN	0.0350877
CCKAR	0.0601852
CCKBR	0.0163934
CCL11	0.0422535
CCL13	0.0151515
CCL14	0.0869565
CCL15-CCL14	0.105154
CCL15	0.126812
CCL16	0.0546875
CCL17	0.0526316
CCL18	0
CCL19	0.0571429
CCL1	0.0514706
CCL20	0.03125
CCL21	0.101449
CCL22	0.057971
CCL23	0.030303
CCL24	0
CCL25	0.111111
CCL26	0.0612245
CCL27	0.0588235
CCL28	0.0434783
CCL2	0.108108
CCL3L1	0.047619
CCL3L3	0.0476191
CCL3	0.0476191
CCL4L2	0.0888889
CCL4	0.0772533
CCL5	0.153465
CCL7	0.0144928
CCL8	0.0454545
CCM2L	0.134387
CCM2	0.125
CCN1	0.0224215
CCN2	0.0050251
CCN3	0.0465116
CCN4	0.0095238
CCN5	0.0571992
CCN6	0.0909091
CCNA1	0.0793651
CCNA2	0.0433071
CCNB1	0.0629921
CCNB2	0.0655738
CCNC	0.0909091
CCND1	0.0063694
CCND2	0.0539569
CCND3	0.0462428
CCNDBP1	0.0352941
CCNE1	0
CCNF	0.0114943
CCNG1	0.0382776
CCNG2	0.0267559
CCNH	0.103704
CCNI2	0.0980392
CCNI	0.0869566
CCNL1	0.0827068
CCNL2	0.0827587
CCNO	0.0952381
CCNP	0.0170454
CCNQ	0.0461538
CCNT1	0.118012
CCNT2	0.0533118
CCNYL1	0.0128676
CCNY	0.0351563
CCP110	0.2
CCR10	0.0526316
CCR2	0.105263
CCR3	0.233333
CCR5	0.168103
CCR7	0.0967742
CCRL2	0.111111
CCSAP	0.0263158
CCSER2	0.193237
CCS	0.1875
CCT2	0.0322581
CCT3	0.0833334
CCT4	0.0797546
CCT5	0.104839
CCT6A	0.0613497
CCT6B	0.272727
CCT7	0.0985916
CCT8L2	0.0526316
CCT8	0.0926641
CCZ1B	0.060606
CCZ1	0.0576923
CD101	0.0895522
CD109	0.0883721
CD14	0.0582524
CD151	0.121622
CD160	0.108434
CD163L1	0.232673
CD163	0.08
CD164L2	0.154321
CD164	0
CD177	0.0714286
CD180	0.10828
CD19	0
CD1A	0.114286
CD1B	0.0841122
CD1C	0.120567
CD1D	0.0283019
CD1E	0.0719178
CD200R1L	0.0967742
CD200R1	0.0360825
CD200	0.0816327
CD207	0.146667
CD209	0.025641
CD226	0.0188679
CD22	0.0416667
CD244	0.197425
CD247	0.130719
CD248	0.0478469
CD24	0.0763889
[truncated: 12,725 more rows]
