# Supplementary material for: Profound alterations of cancer transcriptomes by the RNase L inhibitor ABCE1 through the modulation of UU/UA-dinucleotide rich transcript abundance
Source: RNA Biol. 2026 Feb 9;23(1):1–14. doi: 10.1080/15476286.2026.2629475 (PMC12915867; doi:10.1080/15476286.2026.2629475)
Supplement: Supplemental Sheet 2.xlsx [file KRNB_A_2629475_SM3982.xlsx]

## Sheet: Corr ABCE1 and UUUA ratio 
mRNAs, colon cancer (320)	Correlation with ABCE1	UU+UA ratio		mRNAs, Lung cancer (71)	Correlation with ABCE1	UU+UA Ratio		44 common mRNAs	Correlation with ABCE1 in colon cancer	Correlation with ABCE1 in lung cancer	UU+UA ratio
AASDHPPT	0.588189	0.220062		ACTR2	0.518202	0.2		ANAPC10	0.681929	0.511865	0.183503
ABHD18	0.618108	0.16464		ANAPC10	0.511865	0.183503		ARMC1	0.615649	0.556351	0.182778
ABRAXAS1	0.514639	0.175991		ARL5B	0.519423	0.226129		BBS7	0.533247	0.541512	0.181285
ACTR6	0.512454	0.17093		ARMC1	0.556351	0.182778		CCNA2	0.679969	0.52696	0.166667
ADK	0.528441	0.162824		ATP13A3	0.542529	0.199973		DCUN1D1	0.551354	0.538388	0.225575
AIMP1	0.662612	0.180302		AZIN1	0.511863	0.172881		DDX18	0.608017	0.560403	0.160474
ALG10	0.507196	0.20339		BBS7	0.541512	0.181285		EIF4E	0.761926	0.532466	0.19363
ALG6	0.598342	0.208902		CCNA2	0.52696	0.166667		GRSF1	0.582391	0.54171	0.167442
AMD1	0.694563	0.200042		CSE1L	0.513835	0.168074		IPO7	0.512364	0.566107	0.178029
ANAPC10	0.681929	0.183503		CUL2	0.531283	0.16771		KLHL8	0.53423	0.503166	0.181139
AP1AR	0.53921	0.194416		DCAF13	0.527868	0.188904		LARP1B	0.565248	0.510408	0.179959
AP3M1	0.531972	0.164942		DCUN1D1	0.538388	0.225575		LIN54	0.527367	0.526757	0.174665
API5	0.596581	0.18341		DDX18	0.560403	0.160474		LRRC40	0.568014	0.52005	0.197711
ARFIP1	0.668544	0.194274		DHX36	0.542425	0.174985		MAD2L1	0.735887	0.555326	0.184745
ARL14EP	0.506426	0.171676		EIF4E	0.532466	0.19363		MRPL19	0.665158	0.526625	0.19379
ARL5A	0.574687	0.207887		FAM91A1	0.550562	0.193103		MTPAP	0.605147	0.515242	0.174464
ARMC1	0.615649	0.182778		G3BP2	0.521414	0.163458		NAA15	0.822179	0.848673	0.172641
ARMT1	0.569468	0.19767		GRSF1	0.54171	0.167442		NAA25	0.532126	0.612371	0.173573
ASF1A	0.561231	0.202457		IPO7	0.566107	0.178029		NAA50	0.56403	0.527596	0.190414
ATL2	0.582836	0.171608		KLHL8	0.503166	0.181139		NOC3L	0.698607	0.544243	0.162131
BBS7	0.533247	0.181285		KPNA4	0.500302	0.18608		NUDCD1	0.547751	0.612482	0.185484
BRIX1	0.64981	0.189576		LARP1B	0.510408	0.179959		NUP54	0.736756	0.514487	0.171598
BZW1	0.533564	0.191883		LIN54	0.526757	0.174665		NUS1	0.603591	0.503678	0.191444
C12ORF29	0.676663	0.200823		LRRC40	0.52005	0.197711		OTUD4	0.509694	0.651133	0.174448
C2ORF69	0.577232	0.190233		LRRC58	0.502339	0.190078		OTUD6B	0.579742	0.518098	0.210603
C3ORF33	0.509525	0.165714		MAD2L1	0.555326	0.184745		PAQR3	0.641218	0.547626	0.202956
C3ORF38	0.539962	0.183511		MRPL19	0.526625	0.19379		PLK4	0.610869	0.528737	0.16224
C4ORF46	0.71536	0.230114		MTPAP	0.515242	0.174464		PLRG1	0.523568	0.545373	0.163582
C5ORF24	0.5104	0.207741		NAA15	0.848673	0.172641		PPAT	0.700409	0.66447	0.216477
CAAP1	0.547611	0.198208		NAA25	0.612371	0.173573		PPP3R1	0.530241	0.51951	0.186631
CAPZA1	0.549268	0.164624		NAA50	0.527596	0.190414		PPP4R3B	0.540374	0.572125	0.170736
CARNMT1	0.532828	0.197142		NCKAP1	0.504	0.174481		PRPF40A	0.585045	0.571652	0.179321
CASP3	0.567216	0.163934		NOC3L	0.544243	0.162131		PSMD12	0.513245	0.500429	0.184563
CBR4	0.527978	0.217025		NUDCD1	0.612482	0.185484		RPE	0.510571	0.504735	0.200379
CCDC138	0.640315	0.168766		NUP155	0.549694	0.165193		SLC25A32	0.56433	0.544736	0.187197
CCDC59	0.563909	0.208571		NUP54	0.514487	0.171598		SPAST	0.539689	0.512516	0.184418
CCNA2	0.679969	0.166667		NUS1	0.503678	0.191444		SRSF10	0.561839	0.508301	0.170121
CCNC	0.630566	0.186084		OTUD4	0.651133	0.174448		SUV39H2	0.645299	0.531559	0.1643
CCNE2	0.550915	0.19976		OTUD6B	0.518098	0.210603		TFAM	0.686523	0.550098	0.189728
CDC27	0.546716	0.194483		PAQR3	0.547626	0.202956		UBA6	0.631978	0.568883	0.203911
CDK1	0.653333	0.199268		PLK4	0.528737	0.16224		USO1	0.510166	0.520614	0.162071
CENPK	0.603658	0.200808		PLRG1	0.545373	0.163582		USP38	0.593691	0.553361	0.178082
CENPQ	0.578196	0.183603		PPAT	0.66447	0.216477		WDR43	0.537457	0.688669	0.162231
CEP44	0.64565	0.202515		PPP3R1	0.51951	0.186631		XPO1	0.597095	0.545492	0.187602
CEP57	0.545419	0.164306		PPP4R3B	0.572125	0.170736
CEP57L1	0.569924	0.170974		PRPF40A	0.571652	0.179321
CEPT1	0.553696	0.219098		PSMD12	0.500429	0.184563
CFAP97	0.641202	0.206349		QSER1	0.520177	0.172059
CHAC2	0.57051	0.194697		RBL1	0.509	0.165581
CHEK1	0.544347	0.164258		RIF1	0.516981	0.174643
CIP2A	0.558782	0.191458		RPE	0.504735	0.200379
CISD2	0.590208	0.189596		SLC25A32	0.544736	0.187197
CNIH1	0.540801	0.204299		SMARCA5	0.636415	0.169149
COMMD10	0.518536	0.18188		SOS1	0.519771	0.179075
COMMD2	0.536894	0.182996		SPAST	0.512516	0.184418
COMMD8	0.548045	0.179837		SRSF10	0.508301	0.170121
COX11	0.512856	0.187829		SUV39H2	0.531559	0.1643
COX18	0.62719	0.176771		SYNCRIP	0.52962	0.196806
CRIPT	0.523509	0.205943		TAF2	0.563744	0.167822
CTDSPL2	0.519688	0.213564		TFAM	0.550098	0.189728
CUL5	0.553588	0.191968		UBA6	0.568883	0.203911
CYB5R4	0.555395	0.167009		USO1	0.520614	0.162071
CYCS	0.519434	0.172809		USP38	0.553361	0.178082
DCK	0.639963	0.202834		WDR12	0.563429	0.168416
DCUN1D1	0.551354	0.225575		WDR3	0.641682	0.175173
DDX18	0.608017	0.160474		WDR43	0.688669	0.162231
DDX20	0.554885	0.207342		XPO1	0.545492	0.187602
DDX52	0.543901	0.163811		XPOT	0.59955	0.170279
DENR	0.515778	0.172327		YES1	0.502772	0.18669
DEPDC1	0.607068	0.190244		YTHDF3	0.508481	0.18124
DEPDC1B	0.625802	0.173339		YWHAZ	0.500637	0.180675
DIMT1	0.614985	0.205039
DNA2	0.602529	0.18184
DNAJB14	0.557545	0.21732
DR1	0.547617	0.202917
DTD2	0.576699	0.188512
DTWD2	0.532108	0.219982
DUSP11	0.568399	0.172953
E2F5	0.516582	0.176354
ECT2	0.557449	0.176617
EIF1AX	0.561902	0.209218
EIF2S1	0.560823	0.173729
EIF3E	0.527886	0.182504
EIF4E	0.761926	0.19363
ELMOD2	0.536908	0.222096
ERI2	0.575789	0.205722
ESCO2	0.505655	0.160928
EXOSC9	0.564974	0.1832
FAM133B	0.534484	0.173448
FAM204A	0.573052	0.163739
FASTKD1	0.516237	0.179029
FASTKD2	0.53455	0.189676
FASTKD3	0.619554	0.166181
FBXO5	0.595084	0.216175
FOXN2	0.598319	0.214722
G2E3	0.548923	0.22161
G3BP1	0.547062	0.193964
GABPB1	0.535277	0.174142
GCFC2	0.529651	0.180671
GLMN	0.635335	0.185557
GLO1	0.666443	0.172054
GMFB	0.584839	0.232887
GNPNAT1	0.512296	0.174657
GOLT1B	0.546342	0.234656
GRPEL2	0.631329	0.196918
GRSF1	0.582391	0.167442
GSTCD	0.728743	0.169242
GTF2A2	0.509072	0.167615
GTF2H3	0.596164	0.169471
GTPBP10	0.524512	0.205179
GTPBP8	0.533116	0.176372
GUF1	0.506904	0.160746
HAT1	0.507812	0.186524
HAUS6	0.548281	0.174598
HBS1L	0.557206	0.172996
HOMER1	0.507291	0.17364
HSD17B12	0.52293	0.168026
ICE2	0.582692	0.176054
IKZF5	0.53738	0.203338
IPO11	0.581927	0.171297
IPO7	0.512364	0.178029
ISCA1	0.546579	0.174757
KATNBL1	0.564305	0.203894
KLHL8	0.53423	0.181139
KRR1	0.520848	0.188099
LARP1B	0.565248	0.179959
LARP4	0.519879	0.198724
LIN54	0.527367	0.174665
LIN7C	0.563686	0.234052
LIN9	0.609315	0.165732
LRRC40	0.568014	0.197711
LSM6	0.592119	0.179805
LYPLA1	0.607067	0.211089
LYRM7	0.53589	0.180157
LZTFL1	0.509133	0.195347
MAD2L1	0.735887	0.184745
MANEA	0.504313	0.228903
MATR3	0.553766	0.204791
MEMO1	0.575725	0.203153
METTL14	0.506425	0.181009
MFN1	0.56913	0.174612
MFSD14A	0.525776	0.191643
MFSD8	0.643666	0.208621
MIER1	0.50526	0.208157
MMS22L	0.520619	0.210646
MOB1A	0.541217	0.204955
MOB4	0.512396	0.220666
MRPL19	0.665158	0.19379
MRPL35	0.532599	0.172303
MRPL42	0.628288	0.19389
MRPL47	0.560162	0.178232
MRPL50	0.546636	0.200841
MRPS10	0.55545	0.167852
MRPS22	0.529418	0.173692
MRPS28	0.517162	0.179028
MRPS35	0.58161	0.162162
MRS2	0.536885	0.170897
MSMO1	0.547323	0.196208
MTFMT	0.525548	0.160263
MTFR1	0.505033	0.174308
MTHFD2L	0.594737	0.191509
MTPAP	0.605147	0.174464
MYNN	0.506185	0.188675
MZT1	0.580669	0.242385
NAA15	0.822179	0.172641
NAA25	0.532126	0.173573
NAA50	0.56403	0.190414
NAF1	0.718085	0.164948
NBN	0.568317	0.170404
NDC1	0.551194	0.175531
NDUFAF4	0.554152	0.187239
NDUFB5	0.543211	0.189617
NIFK	0.637143	0.171379
NMD3	0.554707	0.178806
NOC3L	0.698607	0.162131
NRAS	0.529962	0.189973
NSL1	0.515481	0.187392
NT5DC1	0.554706	0.179428
NUDCD1	0.547751	0.185484
NUDCD2	0.577315	0.231759
NUDT21	0.579842	0.20496
NUP35	0.527838	0.198797
NUP37	0.527671	0.171658
NUP43	0.51712	0.163181
NUP54	0.736756	0.171598
NUS1	0.603591	0.191444
OCIAD1	0.573566	0.236031
OLA1	0.54866	0.166893
ORC4	0.562653	0.176032
OSTC	0.613719	0.177509
OTUD4	0.509694	0.174448
OTUD6B	0.579742	0.210603
PACRGL	0.53499	0.176641
PAIP1	0.510818	0.171881
PAQR3	0.641218	0.202956
PARPBP	0.659539	0.18387
PCNP	0.637883	0.205895
PGM2	0.530142	0.176525
PI4K2B	0.606795	0.190449
PIGW	0.540269	0.195758
PLA2G12A	0.514781	0.17512
PLK4	0.610869	0.16224
PLRG1	0.523568	0.163582
PNO1	0.542281	0.160175
POLE2	0.508636	0.162817
POLR3G	0.55128	0.202801
PPAT	0.700409	0.216477
PPP1CC	0.624698	0.174746
PPP3R1	0.530241	0.186631
PPP4R3B	0.540374	0.170736
PRDX3	0.536605	0.16696
PRKCI	0.500036	0.188725
PRKRA	0.527646	0.187027
PRMT3	0.505749	0.225108
PRPF40A	0.585045	0.179321
PSMD12	0.513245	0.184563
PSMD5	0.588936	0.16502
PTBP3	0.547741	0.20703
PTGES3	0.652919	0.170039
PUS7L	0.555299	0.214097
RAB33B	0.534566	0.201272
RAB6C	0.521159	0.167209
RABL3	0.502007	0.174652
RAD1	0.513785	0.165713
RAD51AP1	0.587103	0.179051
RAD54B	0.555713	0.161722
RBM7	0.500562	0.213712
RCHY1	0.508684	0.204909
RCN2	0.521546	0.195714
RMI1	0.597083	0.195086
RPAP3	0.568195	0.187915
RPE	0.510571	0.200379
RPF2	0.532635	0.180663
RSL24D1	0.605005	0.205561
RWDD4	0.71568	0.19697
SACM1L	0.5129	0.169528
SASS6	0.551257	0.194661
SCLT1	0.605032	0.194717
SCOC	0.689402	0.187988
SDHD	0.536068	0.174548
SELENOF	0.541501	0.199564
SELENOI	0.533301	0.199259
SERBP1	0.520619	0.191461
SHQ1	0.523532	0.179219
SINHCAF	0.577228	0.193248
SKA2	0.53631	0.194136
SKP2	0.518085	0.17802
SLC10A7	0.575663	0.197811
SLC25A32	0.56433	0.187197
SMARCAD1	0.663849	0.182217
SMNDC1	0.609038	0.196544
SPAST	0.539689	0.184418
SPC25	0.525782	0.170732
SPCS3	0.614814	0.215098
SREK1IP1	0.510352	0.207709
SRFBP1	0.597777	0.160476
SRSF10	0.561839	0.170121
SRSF3	0.670079	0.189528
SSX2IP	0.577366	0.187864
STK26	0.534715	0.187405
SUV39H2	0.645299	0.1643
SUZ12	0.564752	0.175501
TCEA1	0.521027	0.186172
TEFM	0.596004	0.186907
TFAM	0.686523	0.189728
TFB2M	0.61692	0.16405
THAP12	0.551419	0.208272
THAP6	0.590103	0.188275
THAP9	0.537328	0.174678
TIFA	0.533096	0.182868
TMA16	0.704927	0.180577
TMED2	0.553145	0.194998
TMED5	0.59918	0.188268
TMEM123	0.534542	0.186138
TMEM161B	0.514981	0.221638
TMEM267	0.551068	0.223466
TMEM33	0.557735	0.213875
TMEM68	0.510387	0.226557
TMPO	0.610551	0.165527
TMTC3	0.516972	0.218967
TRA2B	0.555641	0.176405
TRAPPC13	0.513107	0.204906
TRIM59	0.525416	0.192241
TRMT10A	0.551661	0.21094
TRMT10C	0.715366	0.166667
TRMT13	0.552154	0.191816
TRMT5	0.550076	0.161342
TRNT1	0.551396	0.173626
TRUB1	0.668219	0.211623
TSN	0.57449	0.174031
TUBE1	0.51031	0.227487
TWF1	0.559639	0.184393
UBA3	0.554518	0.171853
UBA6	0.631978	0.203911
UBE2D3	0.607365	0.193441
UBE2E1	0.528372	0.161589
UBE2K	0.568167	0.210908
UBE2N	0.548048	0.176278
UBE2V2	0.528363	0.205855
UBE2W	0.521955	0.223502
UCHL5	0.557667	0.204656
USO1	0.510166	0.162071
USP38	0.593691	0.178082
USP45	0.555248	0.18692
UTP11	0.559058	0.164024
UTP15	0.627624	0.190408
VBP1	0.506152	0.176261
VPS26A	0.640878	0.167906
WDR36	0.609336	0.193132
WDR43	0.537457	0.162231
WDR75	0.594232	0.182961
XPO1	0.597095	0.187602
YEATS4	0.58948	0.162596
ZBTB6	0.552009	0.209744
ZCCHC4	0.51069	0.161638
ZFAND1	0.507209	0.225533
ZMPSTE24	0.577337	0.197618
ZMYM1	0.540972	0.174692
ZRANB2	0.575565	0.245103
ZWILCH	0.505946	0.172518
